# Supplementary material for: Microbial Disease Spectrum Linked to a Novel IL-12Rβ1 N-Terminal Signal Peptide Stop-Gain Homozygous Mutation with Paradoxical Receptor Cell-Surface Expression
Source: Front Microbiol. 2017 Apr 13;8:616. doi: 10.3389/fmicb.2017.00616 (PMC5389975; doi:10.3389/fmicb.2017.00616)
Supplement: Supplementary file 1 [file Table1.XLSX]

## Sheet: S1 Table
rsID#	Gene	Physical position chr19 (hg38)	Class	Functional slass	Minor allele	Minor allele Frequency (MAF)	Reference allele (NCBI)	Protein accession	AA Position	Residue	Reading frame	mRNA accession	Left neighbouring context sequence	Alleles	Right neighbouring context sequence	Forward primer sequence	Left primer sequence	SNuPE sequencing primer	Forward strand alleles (reference)
rs3833286	IL12RB1	18059455	in-del	utr-variant-3-prime	C	0.4585	-					NM_001290023	GCCTGTTGCCACCCATCCTGCGGGGG	-/G	AACCCTAGATGCTGCCATGAAATGG	tggacccaaataacccagag	acgccagaacaggtaaatgg	ttttttttttcctgttgccacccatcctgcggggg	-|C
rs3746190	IL12RB1	18059574	snp	utr-variant-3-prime	A	0.1863	G					NM_001290023	GGCTCAGAGAGGGTGAGTGACTCGCC	C/T	GAGGCTACGTAGCACACACAGGAGT	gggagaaacgaaaacatcca	tgggtccaaatgtgactcct	ttttttttttttttttttttgctcagagagggtgagtgactcgcc	A|G
rs11575935	IL12RB1	18063921	snp	missense	T	0.0196	C	NP_001276952	524	T	1	NM_001290023	ACACGGTGCAGGTGCGAGCAGACACA	A/G	CGTGGCTGAGGGGTGTCTGGAGCCA	gcccacagagacccaagtta	ccactcaccgatgctgaag	ttttttttttttttttttttttttttttttttttttgcaggtgcgagcagacaca	C|T
rs401502	IL12RB1	18069603	snp	missense	G	0.2516	C	NP_001276952	377	R	1	NM_001290023	AGTCAGGCTGCAGGTGGCAAGGCCCC	C/G	GTCCTGGCCCACAGGCTGCCATTCA	aatatcagcgtcggaaccaa	attccaggccattacccatt	ttttttttttttttttttttttttttttttggggccttgccacctgcagc	C|G
rs375947	IL12RB1	18069641	snp	missense	G	0.2686	A	NP_001276952	364	T	2	NM_001290023	CAGGCTGCCATTCAATGCAATACGTC	A/G	TGCTCTGAGCCCGGGCTGGCCAATA	aatatcagcgtcggaaccaa	attccaggccattacccatt	tttttttttttttttttttttttttgccattcaatgcaatacgtc	A|G
rs845381	IL12RB1	18070969	snp	intron-variant	A	0.0990	G					NM_001290023	ATAAAAATAGTAGGTCGGCCACAGTG	A/G	CTCACACCTGTAATCCCAGCACTTT	ttgggattataggcgtgagc	cctgggcaacgtagagagac	tttttaaagtgctgggattacaggtgtgag	A|G
rs11575934	IL12RB1	18075808	snp	reference	C	0.2294	T	NP_001276952	213	Q	2	NM_001290023	CCAGGAATTCCAGCTCCGACGACGGC	A/G	GCTGGGGAGCCAAGGAAGTTCCTGG	ggacaattcttacggcctga	tccacttgctccaggaactt	ttttttttttttttttttttattccagctccgacgacggc	T|C
rs11575926	IL12RB1	18077598	snp	missense	T	0.0559	C	NP_001276952	155	H	2	NM_001290023	GGTGTCCAAGTTGGCCGGGCAGCTGC	A/G	TATGGAGTGGGAGACCCCGGATAAC	ttcagggcccattaactcac	cctggacttgggaaacaaac	tttttttttttttttccggggtctcccactccata	C|T
rs147215816	IL12RB1	18080970	snp	missense	T	0.0076	C	NP_001276952	90	T	1	NM_001290023	GAACTGCAGCCTGGTGGCTGAGCCGG	C/T	GGCGAAGTAGCAGCAGCGCCCGGAG	tgggatgtgatgcacaaagt	cagcctggtcggagaactg	ttttttttttttcgctgctgctacttcgcc	C|T
rs17887176	IL12RB1	18082250	snp	reference	A	0.0114	G	NP_001276952	46	P	1	NM_001290023	GATCTCTTCCAGGCTCGGCCTCGGGC	C/T	CTAGGGACCTGAGATGCTATCGGAT	tgaggtgacgctgaaagatg	gaccctcatactgccaggag	tttttttccaggctcggcctcgggc	G|A
rs150172855	IL12RB1	18086803	snp	stop-gained	A	0.00044	C	NP_001276952	6	*	3	NM_001290023	AGGAAGAGGAAGAGGAGGGGGACCAC	C/T	CAGGTCACCAGCGGCTCCATCGGAT	cccacagctctccacacata	gcttcaatgtgttccggagt	gaagaggaagaggagggggaccac	C|*
rs436857	IL12RB1	18086825	snp	utr-variant-5-prime	A	0.1276	G					NM_001290023	CCACCCAGGTCACCAGCGGCTCCATC	A/G	GATCCACGTAGAGCCCCACAGCCCC	gcttcaatgtgttccggagt	cagcaggaagaggaagagga	tgtggggctctacgtggatc	G|A
