# Supplementary material for: Microbial Disease Spectrum Linked to a Novel IL-12Rβ1 N-Terminal Signal Peptide Stop-Gain Homozygous Mutation with Paradoxical Receptor Cell-Surface Expression
Source: Front Microbiol. 2017 Apr 13;8:616. doi: 10.3389/fmicb.2017.00616 (PMC5389975; doi:10.3389/fmicb.2017.00616)
Supplement: Supplementary file 2 [file Table2.XLSX]

## Sheet:  S2 Table
rsID#	Alleles	Ref allele (NCBI)	chromosome	physical position (hg38)	Gene	Population	Chromosomes sample count	Allele 1	Allele 2	Forward primer	Reverse primer	Amplimer lenght (bp)	SNuPE sequincing primer	Length (bp)	Genotypes			Ancestry
								T	C						CASE 2	CASE 3	CASE 4
rs2814778	T/C	T	1	159204893	ACKR1	EUR	1006	0.99400002	0.00600000	caccgtttggttcaggccc	gtggggtaaggcttcctgat	137	caccgtttggttcaggccc	19	TT	TT	TT	EUR
						AFR	1322	0.03630000	0.96369994
								A	G
rs10313	A/G	G	5	181255405	TRIM52, CTC-338M12.4	EUR	1006	0.08650000	0.91350001	aaggtgtaaggagcaaatggaa	gtgatgtgctcctgagcttg	234	tagtcattttacacccaagtttctct	26	GG	GG	GG	EUR
						AFR	1322	0.91600001	0.08400000
rs798790	A/G	T	14	61571278	LOC101927780, FLJ22447	EUR	1006	0.09540000	0.90459996	gcccttgtactgtgcagtttt	ggaaatggctcaccttgaaa	243	tttttttttttggaagcataagttttactgagtttca	37	GG	GG	GG	EUR
						AFR	1322	0.94400001	0.05600000
rs798789	A/G	T	14	61571589	LOC101927780, FLJ22447	EUR	1006	0.09540000	0.90459996	aagttggattggcaaagagc	gcaagagaataagaaagatgctga	257	ttttttttcatggagctgggagttatgctaaagg	34	GG	GG	GG	EUR
						AFR	1322	0.94400001	0.05600000
rs1834640	A/G	A	15	48099968	-	EUR	1006	0.99400002	0.00600000	gcatgagcaacaaccgttag	aaacatcatccctcccctct	203	tttttttttttttttttcattatatcacaacctcagaaaccac	43	AA	AA	AA	EUR
						AFR	1322	0.07340000	0.92659998
rs2470102	A/G	A	15	48141297	SLC24A5, MYEF2	EUR	1006	0.99400002	0.00600000	taggtccctcaagctgcaat	agctgggattacaggcacat	243	ttttttttttttttttttttaagtagctttaaaaatgtttacttcc	46	AA	AA	AA	EUR
						AFR	1322	0.07490000	0.92509997
rs1426654	A/G	A	15	48134287	SLC24A5	EUR	1006	0.99699998	0.00300000	tcataaagaagcaaaacattgga	tgagtaagcaagaagtataaggagca	282	ttttttttttttttttggattgtctcaggatgttgcaggc	40	GG	GG	GG	AFR
						AFR	1322	0.07410000	0.92589998
								C	G
rs16891982	C/G	C	5	33951588	SLC45A2	EUR	1006	0.06160000	0.93839997	tccaagttgtgctagaccaga	ccagaggtggagaagcagag	267	tttttagtgaggaaaacacggagttgatgca	31	GG	GG	GG	EUR
						AFR	1322	0.96439999	0.03560000
											0.99400002	0.00600000
											0.03630000	0.96369994
