# Supplementary material for: Microbial Disease Spectrum Linked to a Novel IL-12Rβ1 N-Terminal Signal Peptide Stop-Gain Homozygous Mutation with Paradoxical Receptor Cell-Surface Expression
Source: Front Microbiol. 2017 Apr 13;8:616. doi: 10.3389/fmicb.2017.00616 (PMC5389975; doi:10.3389/fmicb.2017.00616)
Supplement: Supplementary file 3 [file Table3.XLS]

## Sheet: Population codes
Population Code	Population Description	Super Population Code	Abbreviation
CHB	Han Chinese in Bejing, China	EAS	AFR, African
JPT	Japanese in Tokyo, Japan	EAS	AMR, Ad Mixed American
CHS	Southern Han Chinese	EAS	EAS, East Asian
CDX	Chinese Dai in Xishuangbanna, China	EAS	EUR, European
KHV	Kinh in Ho Chi Minh City, Vietnam	EAS	SAS, South Asian
CEU	Utah Residents (CEPH) with Northern and Western Ancestry	EUR
TSI	Toscani in Italia	EUR
FIN	Finnish in Finland	EUR
GBR	British in England and Scotland	EUR
IBS	Iberian Population in Spain	EUR
YRI	Yoruba in Ibadan, Nigeria	AFR
LWK	Luhya in Webuye, Kenya	AFR
GWD	Gambian in Western Divisions in the Gambia	AFR
MSL	Mende in Sierra Leone	AFR
ESN	Esan in Nigeria	AFR
ASW	Americans of African Ancestry in SW USA	AFR
ACB	African Caribbeans in Barbados	AFR
MXL	Mexican Ancestry from Los Angeles USA	AMR
PUR	Puerto Ricans from Puerto Rico	AMR
CLM	Colombians from Medellin, Colombia	AMR
PEL	Peruvians from Lima, Peru	AMR
GIH	Gujarati Indian from Houston, Texas	SAS
PJL	Punjabi from Lahore, Pakistan	SAS
BEB	Bengali from Bangladesh	SAS
STU	Sri Lankan Tamil from the UK	SAS
ITU	Indian Telugu from the UK	SAS

## Sheet: 2,504 Genomes haplotypes
Sample	rs3833286	rs3746190	rs11575935	rs401502	rs375947	rs845381	rs11575934	rs11575926	rs147215816	rs17887176	rs436857	Gender Sample	Population		Population Code	Population Description	Super Population Code	Abbreviation
HG00096	-	G	C	C	A	G	T	C	C	G	G	M	EUR, GBR		CHB	Han Chinese in Bejing, China	EAS	AFR, African
HG00096	C	A	C	G	G	A	C	T	C	G	A	M	EUR, GBR		JPT	Japanese in Tokyo, Japan	EAS	AMR, Ad Mixed American
HG00097	-	G	C	C	A	G	T	C	C	G	G	F	EUR, GBR		CHS	Southern Han Chinese	EAS	EAS, East Asian
HG00097	C	A	C	G	G	A	C	T	C	G	A	F	EUR, GBR		CDX	Chinese Dai in Xishuangbanna, China	EAS	EUR, European
HG00099	C	A	C	C	A	G	T	C	C	G	G	F	EUR, GBR		KHV	Kinh in Ho Chi Minh City, Vietnam	EAS	SAS, South Asian
HG00099	C	A	C	C	A	G	T	C	C	G	G	F	EUR, GBR		CEU	Utah Residents (CEPH) with Northern and Western Ancestry	EUR
HG00100	C	A	C	C	A	G	T	C	C	G	G	F	EUR, GBR		TSI	Toscani in Italia	EUR
HG00100	-	G	C	C	A	G	T	C	C	G	G	F	EUR, GBR		FIN	Finnish in Finland	EUR
HG00101	-	G	C	C	A	G	T	C	C	G	G	M	EUR, GBR		GBR	British in England and Scotland	EUR
HG00101	C	A	C	G	G	A	C	T	C	G	A	M	EUR, GBR		IBS	Iberian Population in Spain	EUR
HG00102	C	G	C	G	G	G	C	C	C	G	G	F	EUR, GBR		YRI	Yoruba in Ibadan, Nigeria	AFR
HG00102	C	G	C	G	G	G	C	C	C	G	G	F	EUR, GBR		LWK	Luhya in Webuye, Kenya	AFR
HG00103	-	G	C	C	A	G	T	C	C	G	G	M	EUR, GBR		GWD	Gambian in Western Divisions in the Gambia	AFR
HG00103	C	A	C	G	G	A	C	T	C	G	A	M	EUR, GBR		MSL	Mende in Sierra Leone	AFR
HG00105	-	G	C	C	A	G	T	C	C	G	G	M	EUR, GBR		ESN	Esan in Nigeria	AFR
HG00105	C	A	C	G	G	A	C	T	C	G	A	M	EUR, GBR		ASW	Americans of African Ancestry in SW USA	AFR
HG00106	C	A	C	G	G	A	C	T	C	G	A	F	EUR, GBR		ACB	African Caribbeans in Barbados	AFR
HG00106	C	A	C	G	G	A	C	T	C	G	A	F	EUR, GBR		MXL	Mexican Ancestry from Los Angeles USA	AMR
HG00107	C	A	C	C	A	G	T	C	C	G	G	M	EUR, GBR		PUR	Puerto Ricans from Puerto Rico	AMR
HG00107	-	G	C	C	A	G	T	C	C	G	G	M	EUR, GBR		CLM	Colombians from Medellin, Colombia	AMR
HG00108	C	A	C	G	G	A	C	T	C	G	A	M	EUR, GBR		PEL	Peruvians from Lima, Peru	AMR
HG00108	C	A	C	G	G	A	C	T	C	G	A	M	EUR, GBR		GIH	Gujarati Indian from Houston, Texas	SAS
HG00109	C	A	C	C	A	G	T	C	C	G	G	M	EUR, GBR		PJL	Punjabi from Lahore, Pakistan	SAS
HG00109	C	A	C	G	G	A	C	T	C	G	A	M	EUR, GBR		BEB	Bengali from Bangladesh	SAS
HG00110	-	G	C	C	A	G	T	C	C	G	G	F	EUR, GBR		STU	Sri Lankan Tamil from the UK	SAS
HG00110	-	G	C	C	A	G	T	C	C	G	G	F	EUR, GBR		ITU	Indian Telugu from the UK	SAS
HG00111	-	G	C	C	A	G	T	C	C	G	G	F	EUR, GBR
HG00111	C	G	C	G	G	G	C	C	C	G	G	F	EUR, GBR
HG00112	-	G	C	C	A	G	T	C	C	G	G	M	EUR, GBR
HG00112	C	A	C	C	A	G	T	C	C	G	G	M	EUR, GBR
HG00113	-	G	C	C	A	G	T	C	C	G	G	M	EUR, GBR
HG00113	C	A	C	C	A	G	T	C	C	G	G	M	EUR, GBR
HG00114	-	G	C	C	A	G	T	C	C	G	G	M	EUR, GBR
HG00114	-	G	C	C	A	G	T	C	C	G	G	M	EUR, GBR
HG00115	-	G	C	C	A	G	T	C	C	G	G	M	EUR, GBR
HG00115	-	G	C	C	A	G	T	C	C	G	G	M	EUR, GBR
HG00116	C	A	C	C	A	G	T	C	C	G	G	M	EUR, GBR
HG00116	-	G	C	C	A	G	T	C	C	G	G	M	EUR, GBR
HG00117	C	A	C	C	A	G	T	C	C	G	G	M	EUR, GBR
HG00117	-	G	C	C	A	G	T	C	C	G	G	M	EUR, GBR
HG00118	-	G	C	C	A	G	T	C	C	G	G	F	EUR, GBR
HG00118	C	A	C	C	A	G	T	C	C	G	G	F	EUR, GBR
HG00119	-	G	C	C	A	G	T	C	C	G	G	M	EUR, GBR
HG00119	C	A	C	G	G	A	C	T	C	G	A	M	EUR, GBR
HG00120	C	A	C	C	A	G	T	C	C	G	G	F	EUR, GBR
HG00120	C	A	C	C	A	G	T	C	C	G	G	F	EUR, GBR
HG00121	C	A	C	G	G	A	C	C	C	G	G	F	EUR, GBR
HG00121	-	G	C	C	A	G	T	C	C	G	G	F	EUR, GBR
HG00122	C	G	C	G	G	G	C	C	C	G	G	F	EUR, GBR
HG00122	-	G	C	C	A	G	T	C	C	G	G	F	EUR, GBR
HG00123	C	A	C	C	A	G	T	C	C	G	G	F	EUR, GBR
HG00123	C	G	C	G	G	G	C	C	C	G	G	F	EUR, GBR
HG00125	C	G	C	G	G	G	C	C	C	G	G	F	EUR, GBR
HG00125	C	A	C	C	A	G	T	C	C	G	G	F	EUR, GBR
HG00126	-	G	C	C	A	G	T	C	C	G	G	M	EUR, GBR
HG00126	-	G	C	C	A	G	T	C	C	G	G	M	EUR, GBR
HG00127	C	A	C	C	A	G	T	C	C	G	G	F	EUR, GBR
HG00127	C	A	C	C	A	G	T	C	C	G	G	F	EUR, GBR
HG00128	C	A	C	C	A	G	T	C	C	G	G	F	EUR, GBR
HG00128	C	A	C	C	A	G	T	C	C	G	G	F	EUR, GBR
HG00129	C	A	C	C	A	G	T	C	C	G	G	M	EUR, GBR
HG00129	-	G	C	C	A	G	T	C	C	G	G	M	EUR, GBR
HG00130	C	A	C	G	G	A	C	T	C	G	A	F	EUR, GBR
HG00130	C	A	C	C	A	G	T	C	C	G	G	F	EUR, GBR
HG00131	C	G	C	G	G	G	C	C	C	G	G	M	EUR, GBR
HG00131	C	G	C	G	G	G	C	C	C	G	G	M	EUR, GBR
HG00132	C	G	C	G	G	G	C	C	C	G	G	F	EUR, GBR
HG00132	-	G	C	C	A	G	T	C	C	G	G	F	EUR, GBR
HG00133	C	A	C	C	A	G	T	C	C	G	G	F	EUR, GBR
HG00133	C	A	C	G	G	A	C	T	C	G	A	F	EUR, GBR
HG00136	C	A	C	C	A	G	T	C	C	G	G	M	EUR, GBR
HG00136	-	G	C	C	A	G	T	C	C	G	G	M	EUR, GBR
HG00137	C	A	C	C	A	G	T	C	C	G	G	F	EUR, GBR
HG00137	-	G	C	C	A	G	T	C	C	G	G	F	EUR, GBR
HG00138	-	G	C	C	A	G	T	C	C	G	G	M	EUR, GBR
HG00138	-	G	C	C	A	G	T	C	C	G	G	M	EUR, GBR
HG00139	-	G	C	C	A	G	T	C	C	G	G	M	EUR, GBR
HG00139	C	A	C	G	G	A	C	C	C	G	G	M	EUR, GBR
HG00140	C	A	C	C	A	G	T	C	C	G	G	M	EUR, GBR
HG00140	-	G	C	C	A	G	T	C	C	G	G	M	EUR, GBR
HG00141	C	A	C	G	G	A	C	C	C	G	A	M	EUR, GBR
HG00141	-	G	C	C	A	G	T	C	C	G	G	M	EUR, GBR
HG00142	-	G	C	C	A	G	T	C	C	G	G	M	EUR, GBR
HG00142	C	A	C	C	A	G	T	C	C	G	G	M	EUR, GBR
HG00143	C	A	C	C	A	G	T	C	C	G	G	M	EUR, GBR
HG00143	-	G	C	C	A	G	T	C	C	G	G	M	EUR, GBR
HG00145	-	G	C	C	A	G	T	C	C	G	G	M	EUR, GBR
HG00145	C	A	C	G	G	A	C	T	C	G	A	M	EUR, GBR
HG00146	-	G	C	C	A	G	T	C	C	G	G	F	EUR, GBR
HG00146	C	A	C	G	G	A	C	T	C	G	A	F	EUR, GBR
HG00148	C	A	C	C	A	G	T	C	C	G	G	M	EUR, GBR
HG00148	C	G	C	G	G	G	C	C	C	G	G	M	EUR, GBR
HG00149	-	G	C	C	A	G	T	C	C	G	G	M	EUR, GBR
HG00149	-	G	C	C	A	G	T	C	C	G	G	M	EUR, GBR
HG00150	C	A	C	C	A	G	T	C	C	G	G	F	EUR, GBR
HG00150	-	G	C	C	A	G	T	C	C	G	G	F	EUR, GBR
HG00151	-	G	C	C	A	G	T	C	C	G	G	M	EUR, GBR
HG00151	C	A	C	G	G	A	C	T	C	G	A	M	EUR, GBR
HG00154	C	A	C	C	A	G	T	C	C	G	G	F	EUR, GBR
HG00154	C	A	C	C	A	G	T	C	C	G	G	F	EUR, GBR
HG00155	C	A	C	G	G	A	C	C	C	G	A	M	EUR, GBR
HG00155	-	G	C	C	A	G	T	C	C	G	G	M	EUR, GBR
HG00157	-	G	C	C	A	G	T	C	C	G	G	M	EUR, GBR
HG00157	C	A	C	C	A	G	T	C	C	G	G	M	EUR, GBR
HG00158	C	G	C	G	G	G	C	C	C	G	G	F	EUR, GBR
HG00158	-	G	C	C	A	G	T	C	C	G	G	F	EUR, GBR
HG00159	-	G	C	C	A	G	T	C	C	G	G	M	EUR, GBR
HG00159	-	G	C	C	A	G	T	C	C	G	G	M	EUR, GBR
HG00160	C	A	C	C	A	G	T	C	C	G	G	M	EUR, GBR
HG00160	C	A	C	C	A	G	T	C	C	G	G	M	EUR, GBR
HG00171	C	G	C	C	A	G	T	C	C	G	G	F	EUR, FIN
HG00171	C	A	C	G	G	A	C	C	C	G	G	F	EUR, FIN
HG00173	C	G	C	G	G	G	C	C	C	G	G	F	EUR, FIN
HG00173	C	A	C	C	A	G	T	C	C	G	G	F	EUR, FIN
HG00174	-	G	C	C	A	G	T	C	C	G	G	F	EUR, FIN
HG00174	C	A	C	G	G	A	C	T	C	G	A	F	EUR, FIN
HG00176	C	A	C	C	A	G	T	C	C	G	G	F	EUR, FIN
HG00176	C	G	C	C	A	G	T	C	C	G	G	F	EUR, FIN
HG00177	-	G	C	C	A	G	T	C	C	G	G	F	EUR, FIN
HG00177	-	G	C	C	A	G	T	C	C	G	G	F	EUR, FIN
HG00178	-	G	C	G	G	G	C	C	C	G	G	F	EUR, FIN
HG00178	C	A	C	C	A	G	T	C	C	G	G	F	EUR, FIN
HG00179	-	G	C	C	A	G	T	C	C	G	G	F	EUR, FIN
HG00179	C	A	C	C	A	G	T	C	C	G	G	F	EUR, FIN
HG00180	-	G	C	C	A	G	T	C	C	G	G	F	EUR, FIN
HG00180	C	A	C	C	A	G	T	C	C	G	G	F	EUR, FIN
HG00181	C	A	C	G	G	A	C	T	C	G	A	M	EUR, FIN
HG00181	C	A	C	G	G	A	C	T	C	G	A	M	EUR, FIN
HG00182	-	G	C	C	A	G	T	C	C	G	G	M	EUR, FIN
HG00182	-	G	C	G	G	G	C	C	C	G	G	M	EUR, FIN
HG00183	C	A	C	C	A	G	T	C	C	G	G	M	EUR, FIN
HG00183	-	G	C	C	A	G	T	C	C	G	G	M	EUR, FIN
HG00185	C	A	C	C	A	G	T	C	C	G	G	M	EUR, FIN
HG00185	-	G	C	C	A	G	T	C	C	G	G	M	EUR, FIN
HG00186	C	A	C	G	G	A	C	T	C	G	A	M	EUR, FIN
HG00186	-	G	C	C	A	G	T	C	C	G	G	M	EUR, FIN
HG00187	-	G	C	C	A	G	T	C	C	G	G	M	EUR, FIN
HG00187	-	G	C	C	A	G	T	C	C	G	G	M	EUR, FIN
HG00188	C	G	C	G	G	G	C	C	C	G	G	M	EUR, FIN
HG00188	-	G	C	C	A	G	T	C	C	G	G	M	EUR, FIN
HG00189	-	G	C	C	A	G	T	C	C	G	G	M	EUR, FIN
HG00189	C	A	C	G	G	A	C	T	C	G	A	M	EUR, FIN
HG00190	-	G	C	C	A	G	T	C	C	G	G	M	EUR, FIN
HG00190	-	G	C	C	A	G	T	C	C	G	G	M	EUR, FIN
HG00231	-	G	C	C	A	G	T	C	C	G	G	F	EUR, GBR
HG00231	C	A	C	C	A	G	T	C	C	G	G	F	EUR, GBR
HG00232	-	G	C	C	A	G	T	C	C	G	G	F	EUR, GBR
HG00232	C	G	C	C	A	G	T	C	C	G	G	F	EUR, GBR
HG00233	-	G	C	C	A	G	T	C	C	G	G	F	EUR, GBR
HG00233	-	G	C	C	A	G	T	C	C	G	G	F	EUR, GBR
HG00234	-	G	C	C	A	G	T	C	C	G	G	M	EUR, GBR
HG00234	-	G	C	C	A	G	T	C	C	G	G	M	EUR, GBR
HG00235	-	G	C	C	A	G	T	C	C	G	G	F	EUR, GBR
HG00235	C	A	C	G	G	A	C	T	C	G	A	F	EUR, GBR
HG00236	C	G	C	G	G	G	C	C	C	G	G	F	EUR, GBR
HG00236	-	G	C	C	A	G	T	C	C	G	G	F	EUR, GBR
HG00237	C	G	C	G	G	G	C	C	C	G	G	F	EUR, GBR
HG00237	-	G	C	C	A	G	T	C	C	G	G	F	EUR, GBR
HG00238	C	A	C	C	A	G	T	C	C	G	G	F	EUR, GBR
HG00238	C	A	C	C	A	G	T	C	C	G	G	F	EUR, GBR
HG00239	-	A	C	C	A	G	T	C	C	G	G	F	EUR, GBR
HG00239	-	G	C	C	A	G	T	C	C	G	G	F	EUR, GBR
HG00240	-	G	C	C	A	G	T	C	C	G	G	F	EUR, GBR
HG00240	C	A	C	C	A	G	T	C	C	G	G	F	EUR, GBR
HG00242	C	A	C	G	G	A	C	T	C	G	A	M	EUR, GBR
HG00242	C	A	C	G	G	A	C	C	C	G	A	M	EUR, GBR
HG00243	-	G	C	C	A	G	T	C	C	G	G	M	EUR, GBR
HG00243	C	A	C	G	G	A	C	T	C	G	A	M	EUR, GBR
HG00244	-	G	C	C	A	G	T	C	C	G	G	M	EUR, GBR
HG00244	-	G	C	C	A	G	T	C	C	G	G	M	EUR, GBR
HG00245	C	A	C	G	G	A	C	T	C	G	A	F	EUR, GBR
HG00245	C	G	C	G	G	G	C	C	C	G	G	F	EUR, GBR
HG00246	C	A	C	C	A	G	T	C	C	G	G	M	EUR, GBR
HG00246	C	A	C	C	A	G	T	C	C	G	G	M	EUR, GBR
HG00250	C	A	C	C	A	G	T	C	C	G	G	F	EUR, GBR
HG00250	C	A	C	G	G	A	C	T	C	G	A	F	EUR, GBR
HG00251	-	G	C	C	A	G	T	C	C	G	G	M	EUR, GBR
HG00251	C	A	C	G	G	A	C	T	C	G	A	M	EUR, GBR
HG00252	-	G	C	C	A	G	T	C	C	G	G	M	EUR, GBR
HG00252	-	G	C	C	A	G	T	C	C	G	G	M	EUR, GBR
HG00253	-	G	C	C	A	G	T	C	C	G	G	F	EUR, GBR
HG00253	-	G	C	C	A	G	T	C	C	G	G	F	EUR, GBR
HG00254	C	A	C	C	A	G	T	C	C	G	G	F	EUR, GBR
HG00254	C	A	C	G	G	A	C	T	C	G	A	F	EUR, GBR
HG00255	-	G	C	C	A	G	T	C	C	G	G	F	EUR, GBR
HG00255	C	A	C	G	G	A	C	T	C	G	A	F	EUR, GBR
HG00256	C	A	C	G	G	A	C	T	C	G	A	M	EUR, GBR
HG00256	C	G	C	G	G	G	C	C	C	G	G	M	EUR, GBR
HG00257	-	G	C	C	A	G	T	C	C	G	G	F	EUR, GBR
HG00257	C	A	C	G	G	A	C	T	C	G	A	F	EUR, GBR
HG00258	-	G	C	C	A	G	T	C	C	G	G	F	EUR, GBR
HG00258	C	A	C	G	G	A	C	T	C	G	A	F	EUR, GBR
HG00259	-	G	C	C	A	G	T	C	C	G	G	F	EUR, GBR
HG00259	-	G	C	C	A	G	T	C	C	G	G	F	EUR, GBR
HG00260	C	A	C	G	G	A	C	C	C	G	A	M	EUR, GBR
HG00260	-	G	C	C	A	G	T	C	C	G	G	M	EUR, GBR
HG00261	C	A	C	G	G	A	C	T	C	G	A	F	EUR, GBR
HG00261	-	G	C	C	A	G	T	C	C	G	G	F	EUR, GBR
HG00262	-	G	C	C	A	G	T	C	C	G	G	F	EUR, GBR
HG00262	C	A	C	G	G	A	C	T	C	G	A	F	EUR, GBR
HG00263	C	A	C	G	G	A	C	T	C	G	A	F	EUR, GBR
HG00263	-	G	C	C	A	G	T	C	C	G	G	F	EUR, GBR
HG00264	C	G	C	G	G	G	C	C	C	G	G	M	EUR, GBR
HG00264	-	G	C	C	A	G	T	C	C	G	G	M	EUR, GBR
HG00265	-	G	C	C	A	G	T	C	C	G	G	M	EUR, GBR
HG00265	-	G	C	C	A	G	T	C	C	G	G	M	EUR, GBR
HG00266	-	G	C	C	A	G	T	C	C	G	G	F	EUR, FIN
HG00266	-	G	C	G	G	G	C	C	C	G	G	F	EUR, FIN
HG00267	C	A	C	C	A	G	T	C	C	G	G	M	EUR, FIN
HG00267	-	G	C	C	A	G	T	C	C	G	G	M	EUR, FIN
HG00268	-	G	C	C	A	G	T	C	C	G	G	F	EUR, FIN
HG00268	-	G	C	C	A	G	T	C	C	G	G	F	EUR, FIN
HG00269	-	G	C	C	A	G	T	C	C	G	G	F	EUR, FIN
HG00269	-	G	C	C	A	G	T	C	C	G	G	F	EUR, FIN
HG00271	C	A	C	C	A	G	T	C	C	G	G	M	EUR, FIN
HG00271	C	G	C	G	G	G	C	C	C	G	G	M	EUR, FIN
HG00272	C	A	C	C	A	G	T	C	C	G	G	F	EUR, FIN
HG00272	C	A	C	G	G	A	C	T	C	G	A	F	EUR, FIN
HG00273	-	G	C	C	A	G	T	C	C	G	G	M	EUR, FIN
HG00273	C	A	C	G	G	A	C	T	C	G	A	M	EUR, FIN
HG00274	-	G	C	C	A	G	T	C	C	G	G	F	EUR, FIN
HG00274	-	G	C	C	A	G	T	C	C	G	G	F	EUR, FIN
HG00275	-	G	C	C	A	G	T	C	C	G	G	F	EUR, FIN
HG00275	C	A	C	C	A	G	T	C	C	G	G	F	EUR, FIN
HG00276	-	G	C	C	A	G	T	C	C	G	G	F	EUR, FIN
HG00276	-	G	C	C	A	G	T	C	C	G	G	F	EUR, FIN
HG00277	-	G	C	C	A	G	T	C	C	G	A	M	EUR, FIN
HG00277	C	A	C	G	G	A	C	C	C	G	G	M	EUR, FIN
HG00278	C	A	C	G	G	A	C	C	C	G	G	M	EUR, FIN
HG00278	C	A	C	C	A	G	T	C	C	G	G	M	EUR, FIN
HG00280	-	G	C	C	A	G	T	C	C	G	G	M	EUR, FIN
HG00280	C	G	C	G	G	G	C	C	C	G	G	M	EUR, FIN
HG00281	-	G	C	C	A	G	T	C	C	G	G	F	EUR, FIN
HG00281	C	A	C	C	A	G	T	C	C	G	G	F	EUR, FIN
HG00282	-	G	C	C	A	G	T	C	C	G	G	F	EUR, FIN
HG00282	-	G	C	C	A	G	T	C	C	G	G	F	EUR, FIN
HG00284	-	G	C	C	A	G	T	C	C	G	G	M	EUR, FIN
HG00284	-	G	C	C	A	G	T	C	C	G	G	M	EUR, FIN
HG00285	C	G	C	G	G	G	C	C	C	G	G	F	EUR, FIN
HG00285	-	G	C	C	A	G	T	C	C	G	G	F	EUR, FIN
HG00288	C	A	C	G	G	A	C	T	C	G	A	F	EUR, FIN
HG00288	C	A	C	G	G	A	C	T	C	G	A	F	EUR, FIN
HG00290	-	G	C	C	A	G	T	C	C	G	G	M	EUR, FIN
HG00290	-	G	C	C	A	G	T	C	C	G	G	M	EUR, FIN
HG00304	C	G	C	G	G	G	C	C	C	G	G	F	EUR, FIN
HG00304	C	A	C	G	G	A	C	T	C	G	A	F	EUR, FIN
HG00306	-	G	C	C	A	G	T	C	C	G	G	F	EUR, FIN
HG00306	C	A	C	G	G	A	C	C	C	G	G	F	EUR, FIN
HG00308	-	G	C	C	A	G	T	C	C	G	G	M	EUR, FIN
HG00308	-	G	C	C	A	G	T	C	C	G	G	M	EUR, FIN
HG00309	C	G	C	G	G	G	C	C	C	G	G	F	EUR, FIN
HG00309	C	A	C	C	A	G	T	C	C	G	G	F	EUR, FIN
HG00310	C	G	C	G	G	G	C	C	C	G	G	M	EUR, FIN
HG00310	C	A	C	C	A	G	T	C	C	G	G	M	EUR, FIN
HG00311	C	G	C	C	A	G	T	C	C	G	G	M	EUR, FIN
HG00311	-	G	C	C	A	G	T	C	C	G	G	M	EUR, FIN
HG00313	-	G	C	C	A	G	T	C	C	G	G	F	EUR, FIN
HG00313	-	G	C	C	A	G	T	C	C	G	G	F	EUR, FIN
HG00315	-	G	C	C	A	G	T	C	C	G	G	F	EUR, FIN
HG00315	C	A	C	G	G	A	C	C	C	G	A	F	EUR, FIN
HG00318	-	G	C	C	A	G	T	C	C	G	G	F	EUR, FIN
HG00318	C	A	C	G	G	A	C	T	C	G	A	F	EUR, FIN
HG00319	C	A	C	G	G	A	C	T	C	G	A	F	EUR, FIN
HG00319	-	G	C	C	A	G	T	C	C	G	G	F	EUR, FIN
HG00320	C	A	C	C	A	G	T	C	C	G	G	F	EUR, FIN
HG00320	-	G	C	C	A	G	T	C	C	G	G	F	EUR, FIN
HG00321	-	G	C	C	A	G	T	C	C	G	G	M	EUR, FIN
HG00321	-	G	C	C	A	G	T	C	C	G	G	M	EUR, FIN
HG00323	-	G	C	G	G	G	C	C	C	G	G	F	EUR, FIN
HG00323	C	A	C	G	G	A	C	C	C	G	A	F	EUR, FIN
HG00324	-	G	C	C	A	G	T	C	C	G	G	F	EUR, FIN
HG00324	C	A	C	G	G	A	C	T	C	G	A	F	EUR, FIN
HG00325	-	G	C	G	G	G	C	C	C	G	G	M	EUR, FIN
HG00325	-	G	C	C	A	G	T	C	C	G	G	M	EUR, FIN
HG00326	-	G	C	C	A	G	T	C	C	G	G	F	EUR, FIN
HG00326	-	G	C	C	A	G	T	C	C	G	G	F	EUR, FIN
HG00327	C	A	C	G	G	A	C	T	C	G	A	F	EUR, FIN
HG00327	C	A	C	C	A	G	T	C	C	G	G	F	EUR, FIN
HG00328	-	G	C	C	A	G	T	C	C	G	G	F	EUR, FIN
HG00328	C	A	C	G	G	A	C	T	C	G	A	F	EUR, FIN
HG00329	-	G	C	C	A	G	T	C	C	G	G	M	EUR, FIN
HG00329	C	A	C	C	A	G	T	C	C	G	G	M	EUR, FIN
HG00330	C	A	C	G	G	A	C	C	C	G	A	F	EUR, FIN
HG00330	-	G	C	C	A	G	T	C	C	G	G	F	EUR, FIN
HG00331	C	A	C	C	A	G	T	C	C	G	G	F	EUR, FIN
HG00331	-	G	C	C	A	G	T	C	C	G	G	F	EUR, FIN
HG00332	C	A	C	C	A	G	T	C	C	G	G	F	EUR, FIN
HG00332	-	G	C	C	A	G	T	C	C	G	G	F	EUR, FIN
HG00334	C	A	C	C	A	G	T	C	C	G	G	F	EUR, FIN
HG00334	C	A	C	G	G	A	C	T	C	G	A	F	EUR, FIN
HG00335	-	G	C	C	A	G	T	C	C	G	G	M	EUR, FIN
HG00335	C	A	C	C	A	G	T	C	C	G	G	M	EUR, FIN
HG00336	C	A	C	G	G	A	C	T	C	G	A	M	EUR, FIN
HG00336	-	G	C	C	A	G	T	C	C	G	G	M	EUR, FIN
HG00337	C	A	C	G	G	A	C	C	C	G	A	F	EUR, FIN
HG00337	-	G	C	C	A	G	T	C	C	G	G	F	EUR, FIN
HG00338	C	A	C	G	G	A	C	T	C	G	A	M	EUR, FIN
HG00338	-	G	C	C	A	G	T	C	C	G	G	M	EUR, FIN
HG00339	C	A	C	C	A	G	T	C	C	G	G	F	EUR, FIN
HG00339	-	G	C	C	A	G	T	C	C	G	G	F	EUR, FIN
HG00341	-	G	C	C	A	G	T	C	C	G	G	M	EUR, FIN
HG00341	-	G	C	C	A	G	T	C	C	G	G	M	EUR, FIN
HG00342	C	A	C	C	A	G	T	C	C	G	G	M	EUR, FIN
HG00342	C	A	C	G	G	A	C	T	C	G	A	M	EUR, FIN
HG00343	C	A	C	C	A	G	T	C	C	G	G	F	EUR, FIN
HG00343	-	G	C	C	A	G	T	C	C	G	G	F	EUR, FIN
HG00344	C	A	C	C	A	G	T	C	C	G	G	F	EUR, FIN
HG00344	C	A	C	C	A	G	T	C	C	G	G	F	EUR, FIN
HG00345	-	G	C	C	A	G	T	C	C	G	G	M	EUR, FIN
HG00345	-	G	C	G	G	G	C	C	C	G	G	M	EUR, FIN
HG00346	C	G	C	C	A	G	T	C	C	G	G	F	EUR, FIN
HG00346	-	G	C	C	A	G	T	C	C	G	G	F	EUR, FIN
HG00349	C	G	C	C	A	G	T	C	C	G	G	F	EUR, FIN
HG00349	C	A	C	C	A	G	T	C	C	G	G	F	EUR, FIN
HG00350	-	G	C	C	A	G	T	C	C	G	G	F	EUR, FIN
HG00350	C	A	C	C	A	G	T	C	C	G	G	F	EUR, FIN
HG00351	C	G	C	G	G	G	C	C	C	G	G	M	EUR, FIN
HG00351	C	G	C	C	A	G	T	C	C	G	G	M	EUR, FIN
HG00353	C	A	C	C	A	G	T	C	C	G	G	F	EUR, FIN
HG00353	-	G	C	C	A	G	T	C	C	G	G	F	EUR, FIN
HG00355	C	A	C	G	G	A	C	T	C	G	A	F	EUR, FIN
HG00355	-	G	C	C	A	G	T	C	C	G	G	F	EUR, FIN
HG00356	C	A	C	G	G	A	C	C	C	G	G	F	EUR, FIN
HG00356	-	G	C	C	A	G	T	C	C	G	G	F	EUR, FIN
HG00357	-	G	C	C	A	G	T	C	C	G	G	F	EUR, FIN
HG00357	C	A	C	G	G	A	C	T	C	G	A	F	EUR, FIN
HG00358	C	G	C	G	G	G	C	C	C	G	G	M	EUR, FIN
HG00358	C	A	C	C	A	G	T	C	C	G	G	M	EUR, FIN
HG00360	C	G	C	C	A	G	T	C	C	G	G	M	EUR, FIN
HG00360	C	A	C	C	A	G	T	C	C	G	G	M	EUR, FIN
HG00361	C	A	C	C	A	G	T	C	C	G	G	F	EUR, FIN
HG00361	C	A	C	C	A	G	T	C	C	G	G	F	EUR, FIN
HG00362	-	G	C	C	A	G	T	C	C	G	G	F	EUR, FIN
HG00362	C	A	C	C	A	G	T	C	C	G	G	F	EUR, FIN
HG00364	-	G	C	C	A	G	T	C	C	G	G	F	EUR, FIN
HG00364	-	G	C	C	A	G	T	C	C	G	G	F	EUR, FIN
HG00365	-	G	C	C	A	G	T	C	C	G	G	F	EUR, FIN
HG00365	-	G	C	C	A	G	T	C	C	G	G	F	EUR, FIN
HG00366	-	G	C	C	A	G	T	C	C	G	G	M	EUR, FIN
HG00366	C	A	C	G	G	A	C	T	C	G	A	M	EUR, FIN
HG00367	-	G	C	C	A	G	T	C	C	G	G	F	EUR, FIN
HG00367	-	G	C	C	A	G	T	C	C	G	G	F	EUR, FIN
HG00368	C	A	C	C	A	G	T	C	C	G	G	F	EUR, FIN
HG00368	C	A	C	G	G	A	C	T	C	G	A	F	EUR, FIN
HG00369	C	G	C	C	A	G	T	C	C	G	G	M	EUR, FIN
HG00369	C	A	C	G	G	A	C	T	C	G	A	M	EUR, FIN
HG00371	C	G	C	G	G	G	C	C	C	G	G	M	EUR, FIN
HG00371	-	G	C	C	A	G	T	C	C	G	G	M	EUR, FIN
HG00372	-	G	C	C	A	G	T	C	C	G	G	M	EUR, FIN
HG00372	-	G	C	G	G	A	C	T	C	G	A	M	EUR, FIN
HG00373	C	A	C	G	G	A	C	T	C	G	A	F	EUR, FIN
HG00373	-	G	C	C	A	G	T	C	C	G	G	F	EUR, FIN
HG00375	-	G	C	C	A	G	T	C	C	G	G	M	EUR, FIN
HG00375	-	G	C	C	A	G	T	C	C	G	G	M	EUR, FIN
HG00376	C	A	C	G	G	A	C	T	C	G	A	F	EUR, FIN
HG00376	-	G	C	C	A	G	T	C	C	G	G	F	EUR, FIN
HG00378	-	G	C	C	A	G	T	C	C	G	G	F	EUR, FIN
HG00378	C	A	C	G	G	A	C	T	C	G	A	F	EUR, FIN
HG00379	-	G	C	C	A	G	T	C	C	G	G	F	EUR, FIN
HG00379	C	A	C	G	G	A	C	T	C	G	A	F	EUR, FIN
HG00380	C	A	C	G	G	A	C	T	C	G	A	F	EUR, FIN
HG00380	C	G	C	G	G	G	C	C	C	G	G	F	EUR, FIN
HG00381	C	A	C	C	A	G	C	T	C	G	A	F	EUR, FIN
HG00381	-	G	C	C	A	G	T	C	C	G	G	F	EUR, FIN
HG00382	-	G	C	C	A	G	T	C	C	G	G	M	EUR, FIN
HG00382	-	G	C	C	A	G	T	C	C	G	G	M	EUR, FIN
HG00383	C	A	C	C	A	G	T	C	C	G	G	F	EUR, FIN
HG00383	C	A	C	G	G	A	C	C	C	G	A	F	EUR, FIN
HG00384	C	A	C	C	A	G	T	C	C	G	G	F	EUR, FIN
HG00384	C	A	C	G	G	A	C	T	C	G	A	F	EUR, FIN
HG00403	-	G	C	C	A	G	T	C	C	G	G	M	CHS, EAS
HG00403	-	G	C	C	A	G	T	C	C	G	G	M	CHS, EAS
HG00404	-	G	C	C	A	G	T	C	C	G	G	F	CHS, EAS
HG00404	-	G	C	C	A	G	T	C	C	G	G	F	CHS, EAS
HG00406	C	A	C	G	G	A	C	C	C	G	A	M	CHS, EAS
HG00406	C	G	C	G	G	G	T	C	C	G	G	M	CHS, EAS
HG00407	-	G	C	C	A	G	T	C	C	G	G	F	CHS, EAS
HG00407	-	G	C	C	A	G	T	C	C	G	G	F	CHS, EAS
HG00409	C	A	C	G	G	G	C	C	C	G	G	M	CHS, EAS
HG00409	-	G	C	C	A	G	T	C	C	G	G	M	CHS, EAS
HG00410	-	G	C	C	A	G	T	C	C	G	G	F	CHS, EAS
HG00410	-	G	C	C	A	G	T	C	C	G	G	F	CHS, EAS
HG00419	C	A	C	G	G	A	C	C	C	G	G	F	CHS, EAS
HG00419	-	G	C	C	A	G	T	C	C	G	G	F	CHS, EAS
HG00421	C	A	C	G	G	A	C	C	C	G	A	M	CHS, EAS
HG00421	C	G	T	G	G	G	C	C	C	G	A	M	CHS, EAS
HG00422	C	G	C	G	G	G	C	C	C	G	G	F	CHS, EAS
HG00422	-	G	C	C	A	G	T	C	C	G	G	F	CHS, EAS
HG00428	C	A	C	G	G	A	T	C	C	G	G	F	CHS, EAS
HG00428	-	G	C	C	A	G	T	C	C	G	G	F	CHS, EAS
HG00436	-	G	C	C	A	G	T	C	C	G	G	M	CHS, EAS
HG00436	-	G	C	C	A	G	T	C	C	G	G	M	CHS, EAS
HG00437	-	G	C	C	A	G	T	C	C	G	G	F	CHS, EAS
HG00437	C	A	C	G	G	A	C	C	C	G	A	F	CHS, EAS
HG00442	C	G	C	G	G	G	C	C	C	G	A	M	CHS, EAS
HG00442	C	G	C	G	G	G	C	C	C	G	G	M	CHS, EAS
HG00443	C	G	C	C	A	G	T	C	C	G	G	F	CHS, EAS
HG00443	-	G	C	C	A	G	T	C	C	G	G	F	CHS, EAS
HG00445	C	G	C	G	G	G	C	C	C	G	G	M	CHS, EAS
HG00445	-	G	C	C	A	G	T	C	T	G	G	M	CHS, EAS
HG00446	-	G	C	C	A	G	T	C	C	G	G	F	CHS, EAS
HG00446	-	G	C	C	A	G	T	C	C	G	G	F	CHS, EAS
HG00448	-	G	C	C	A	G	T	C	C	G	G	M	CHS, EAS
HG00448	-	G	C	C	A	G	T	C	C	G	G	M	CHS, EAS
HG00449	C	G	T	G	G	G	C	C	C	G	G	F	CHS, EAS
HG00449	-	G	C	C	A	G	T	C	C	G	G	F	CHS, EAS
HG00451	C	G	C	G	G	G	C	C	C	G	G	M	CHS, EAS
HG00451	-	G	C	C	A	G	T	C	T	G	G	M	CHS, EAS
HG00452	C	G	C	G	G	G	C	C	C	G	G	F	CHS, EAS
HG00452	-	G	C	C	A	G	T	C	C	G	G	F	CHS, EAS
HG00457	-	G	C	C	A	G	T	C	T	G	G	M	CHS, EAS
HG00457	C	G	C	G	G	G	C	C	C	G	G	M	CHS, EAS
HG00458	C	G	C	G	G	G	C	C	C	G	A	F	CHS, EAS
HG00458	-	G	C	C	A	G	T	C	C	G	G	F	CHS, EAS
HG00463	-	G	C	C	A	G	T	C	C	G	G	M	CHS, EAS
HG00463	-	G	C	C	A	G	T	C	C	G	G	M	CHS, EAS
HG00464	-	G	C	C	A	G	T	C	C	G	G	F	CHS, EAS
HG00464	-	G	C	C	A	G	T	C	C	G	G	F	CHS, EAS
HG00472	C	A	C	G	G	G	C	C	C	G	G	M	CHS, EAS
HG00472	C	G	C	G	G	G	C	C	C	G	G	M	CHS, EAS
HG00473	-	G	C	C	A	G	T	C	C	G	G	F	CHS, EAS
HG00473	C	A	C	G	G	A	C	C	C	G	A	F	CHS, EAS
HG00475	-	G	C	C	A	G	T	C	C	G	G	M	CHS, EAS
HG00475	C	G	C	G	G	G	C	C	C	G	A	M	CHS, EAS
HG00476	-	G	C	C	A	G	T	C	T	G	G	F	CHS, EAS
HG00476	-	G	C	C	A	G	T	C	C	G	G	F	CHS, EAS
HG00478	-	G	C	C	A	G	T	C	C	G	G	M	CHS, EAS
HG00478	C	G	C	G	G	G	C	C	C	G	G	M	CHS, EAS
HG00479	-	G	C	C	A	G	T	C	C	G	G	F	CHS, EAS
HG00479	-	G	C	C	A	G	T	C	C	G	G	F	CHS, EAS
HG00500	-	G	C	C	A	G	T	C	C	G	G	M	CHS, EAS
HG00500	-	G	C	C	A	G	T	C	C	G	G	M	CHS, EAS
HG00513	-	G	C	C	A	G	T	C	C	G	G	F	CHS, EAS
HG00513	-	G	C	C	A	G	T	C	C	G	G	F	CHS, EAS
HG00524	-	G	C	C	A	G	T	C	C	G	G	M	CHS, EAS
HG00524	-	G	C	C	A	G	T	C	C	G	G	M	CHS, EAS
HG00525	-	G	C	C	A	G	T	C	C	G	G	F	CHS, EAS
HG00525	-	G	C	C	A	G	T	C	C	G	G	F	CHS, EAS
HG00530	-	G	C	C	A	G	T	C	C	G	G	M	CHS, EAS
HG00530	C	G	C	C	A	G	T	C	C	G	G	M	CHS, EAS
HG00531	C	G	C	G	G	G	C	C	C	G	G	F	CHS, EAS
HG00531	C	G	C	G	G	G	C	C	C	G	G	F	CHS, EAS
HG00533	-	G	C	C	A	G	T	C	C	G	G	M	CHS, EAS
HG00533	-	G	C	C	A	G	T	C	C	G	G	M	CHS, EAS
HG00534	-	G	C	C	A	G	T	C	C	G	G	F	CHS, EAS
HG00534	-	G	C	C	A	G	T	C	C	G	G	F	CHS, EAS
HG00536	-	G	C	C	A	G	T	C	C	G	G	M	CHS, EAS
HG00536	-	G	C	C	A	G	T	C	T	G	G	M	CHS, EAS
HG00537	C	G	C	G	G	G	C	C	C	G	G	F	CHS, EAS
HG00537	C	G	C	G	G	G	C	C	C	G	A	F	CHS, EAS
HG00542	C	G	T	G	G	G	C	C	C	G	G	M	CHS, EAS
HG00542	C	G	C	C	A	G	T	C	C	G	G	M	CHS, EAS
HG00543	-	G	C	C	A	G	T	C	C	G	G	F	CHS, EAS
HG00543	-	G	C	C	A	G	T	C	C	G	G	F	CHS, EAS
HG00551	C	A	C	C	A	G	T	C	C	G	G	F	AMR, PUR
HG00551	C	G	C	G	G	G	C	C	C	G	G	F	AMR, PUR
HG00553	-	G	C	C	A	G	T	C	C	G	G	M	AMR, PUR
HG00553	C	G	C	G	G	G	T	C	C	A	G	M	AMR, PUR
HG00554	C	A	C	C	A	G	T	C	C	G	G	F	AMR, PUR
HG00554	-	G	C	C	A	G	T	C	C	G	G	F	AMR, PUR
HG00556	-	G	C	C	A	G	T	C	C	G	G	M	CHS, EAS
HG00556	C	G	C	G	G	G	C	C	C	G	G	M	CHS, EAS
HG00557	C	A	C	G	G	A	C	C	C	G	A	F	CHS, EAS
HG00557	-	G	C	C	A	G	T	C	C	G	G	F	CHS, EAS
HG00559	-	G	C	C	A	G	T	C	C	G	G	M	CHS, EAS
HG00559	C	A	C	G	G	A	C	C	C	G	A	M	CHS, EAS
HG00560	C	G	C	G	G	G	C	C	C	G	A	F	CHS, EAS
HG00560	C	G	C	G	G	G	C	C	C	G	G	F	CHS, EAS
HG00565	-	G	C	C	A	G	T	C	T	G	G	M	CHS, EAS
HG00565	-	G	C	C	A	G	T	C	C	G	G	M	CHS, EAS
HG00566	C	G	C	G	G	G	C	C	C	G	G	F	CHS, EAS
HG00566	-	G	C	C	A	G	T	C	C	G	G	F	CHS, EAS
HG00580	-	G	C	C	A	G	T	C	C	G	G	M	CHS, EAS
HG00580	C	G	C	G	G	G	C	C	C	G	G	M	CHS, EAS
HG00581	-	G	C	C	A	G	T	C	C	G	G	F	CHS, EAS
HG00581	-	G	C	C	A	G	T	C	C	G	G	F	CHS, EAS
HG00583	C	G	C	G	G	G	C	C	C	G	G	M	CHS, EAS
HG00583	-	G	C	C	A	G	T	C	C	G	G	M	CHS, EAS
HG00584	-	G	C	C	A	G	T	C	C	G	G	F	CHS, EAS
HG00584	-	G	C	C	A	G	T	C	C	G	G	F	CHS, EAS
HG00589	C	A	C	G	G	G	C	C	C	G	G	M	CHS, EAS
HG00589	C	A	C	G	G	G	C	C	C	G	G	M	CHS, EAS
HG00590	C	G	C	G	G	G	C	C	C	G	G	F	CHS, EAS
HG00590	C	G	C	G	G	G	C	C	C	G	G	F	CHS, EAS
HG00592	-	G	C	C	A	G	T	C	C	G	G	M	CHS, EAS
HG00592	C	G	C	G	G	G	C	C	C	G	G	M	CHS, EAS
HG00593	C	G	C	G	G	G	C	C	C	G	G	F	CHS, EAS
HG00593	-	G	C	G	G	G	C	C	C	G	G	F	CHS, EAS
HG00595	C	G	C	C	A	G	T	C	C	G	G	M	CHS, EAS
HG00595	-	G	C	C	A	G	T	C	T	G	G	M	CHS, EAS
HG00596	C	G	C	G	G	G	C	C	C	G	G	F	CHS, EAS
HG00596	C	A	C	G	G	G	C	C	C	G	G	F	CHS, EAS
HG00598	C	G	C	G	G	G	C	C	C	G	G	M	CHS, EAS
HG00598	C	A	C	G	G	A	C	C	C	G	A	M	CHS, EAS
HG00599	-	G	C	C	A	G	T	C	C	G	G	F	CHS, EAS
HG00599	-	G	C	C	A	G	T	C	C	G	G	F	CHS, EAS
HG00607	C	G	C	G	G	G	C	C	C	G	G	M	CHS, EAS
HG00607	-	G	C	C	A	G	T	C	C	G	G	M	CHS, EAS
HG00608	C	G	T	G	G	G	C	C	C	G	G	F	CHS, EAS
HG00608	C	A	C	G	G	A	C	C	C	G	A	F	CHS, EAS
HG00610	C	G	C	G	G	G	C	C	C	G	G	M	CHS, EAS
HG00610	-	G	C	C	A	G	T	C	C	G	G	M	CHS, EAS
HG00611	-	G	C	C	A	G	T	C	C	G	G	F	CHS, EAS
HG00611	C	G	C	G	G	G	C	C	C	G	G	F	CHS, EAS
HG00613	C	A	C	G	G	A	C	C	C	G	A	M	CHS, EAS
HG00613	-	G	C	C	A	G	T	C	C	G	G	M	CHS, EAS
HG00614	-	G	C	C	A	G	T	C	C	G	G	F	CHS, EAS
HG00614	-	G	C	G	G	G	C	C	C	G	G	F	CHS, EAS
HG00619	-	G	C	C	A	G	T	C	C	G	G	M	CHS, EAS
HG00619	-	G	C	C	A	G	T	C	T	G	G	M	CHS, EAS
HG00620	-	G	C	C	A	G	T	C	C	G	G	F	CHS, EAS
HG00620	C	G	T	G	G	G	C	C	C	G	G	F	CHS, EAS
HG00622	-	G	C	C	A	G	T	C	C	G	G	M	CHS, EAS
HG00622	-	G	C	C	A	G	T	C	C	G	G	M	CHS, EAS
HG00623	C	G	C	G	G	G	C	C	C	G	G	F	CHS, EAS
HG00623	-	G	C	C	A	G	T	C	C	G	G	F	CHS, EAS
HG00625	-	G	C	C	A	G	T	C	C	G	G	M	CHS, EAS
HG00625	-	G	C	C	A	G	T	C	C	G	G	M	CHS, EAS
HG00626	-	G	C	G	G	G	C	C	C	G	G	F	CHS, EAS
HG00626	-	G	C	C	A	G	T	C	C	G	G	F	CHS, EAS
HG00628	-	G	C	C	A	G	T	C	C	G	G	M	CHS, EAS
HG00628	-	G	C	C	A	G	T	C	T	G	G	M	CHS, EAS
HG00629	-	G	C	C	A	G	T	C	C	G	G	F	CHS, EAS
HG00629	C	G	T	G	G	G	C	C	C	G	G	F	CHS, EAS
HG00631	C	G	C	G	G	G	C	C	C	G	G	M	CHS, EAS
HG00631	-	G	C	C	A	G	T	C	C	G	G	M	CHS, EAS
HG00632	-	G	C	C	A	G	T	C	T	G	G	F	CHS, EAS
HG00632	-	G	C	C	A	G	T	C	T	G	G	F	CHS, EAS
HG00634	-	G	C	C	A	G	T	C	C	G	G	M	CHS, EAS
HG00634	C	A	C	G	G	A	C	C	C	G	G	M	CHS, EAS
HG00637	C	A	C	G	G	G	C	C	C	G	G	M	AMR, PUR
HG00637	-	G	C	C	A	G	T	C	C	G	G	M	AMR, PUR
HG00638	-	G	C	C	A	G	T	C	C	G	G	F	AMR, PUR
HG00638	C	A	C	G	G	A	C	T	C	G	A	F	AMR, PUR
HG00640	-	G	C	C	A	G	T	C	C	G	G	M	AMR, PUR
HG00640	C	A	C	C	A	G	T	C	C	G	G	M	AMR, PUR
HG00641	-	G	C	C	A	G	T	C	C	G	G	F	AMR, PUR
HG00641	C	A	C	C	A	G	T	C	C	G	G	F	AMR, PUR
HG00650	-	G	C	C	A	G	T	C	C	G	G	M	CHS, EAS
HG00650	-	G	C	C	A	G	T	C	C	G	G	M	CHS, EAS
HG00651	C	G	T	G	G	G	C	C	C	G	A	F	CHS, EAS
HG00651	C	A	C	G	G	G	C	C	C	G	G	F	CHS, EAS
HG00653	C	A	C	G	G	A	C	C	C	G	A	M	CHS, EAS
HG00653	-	G	C	C	A	G	T	C	T	G	G	M	CHS, EAS
HG00654	-	G	C	C	A	G	T	C	C	G	G	F	CHS, EAS
HG00654	C	G	C	G	G	G	C	C	C	G	G	F	CHS, EAS
HG00656	-	G	C	C	A	G	T	C	C	G	G	M	CHS, EAS
HG00656	C	G	C	G	G	G	C	C	C	G	G	M	CHS, EAS
HG00657	C	G	C	G	G	G	C	C	C	G	G	F	CHS, EAS
HG00657	-	G	T	G	G	G	C	C	C	G	G	F	CHS, EAS
HG00662	-	G	C	C	A	G	T	C	C	G	G	M	CHS, EAS
HG00662	-	G	C	C	A	G	T	C	C	G	G	M	CHS, EAS
HG00663	-	G	C	C	A	G	T	C	C	G	G	F	CHS, EAS
HG00663	C	A	C	G	G	G	C	C	C	G	G	F	CHS, EAS
HG00671	-	G	C	C	A	G	T	C	C	G	G	M	CHS, EAS
HG00671	C	A	C	G	G	A	C	C	C	G	A	M	CHS, EAS
HG00672	-	G	C	C	A	G	T	C	C	G	G	F	CHS, EAS
HG00672	-	G	C	C	A	G	T	C	C	G	G	F	CHS, EAS
HG00674	-	G	C	C	A	G	T	C	C	G	G	M	CHS, EAS
HG00674	-	G	C	C	A	G	T	C	C	G	G	M	CHS, EAS
HG00675	-	G	C	C	A	G	T	C	C	G	G	F	CHS, EAS
HG00675	-	G	C	C	A	G	T	C	C	G	G	F	CHS, EAS
HG00683	-	G	C	C	A	G	T	C	C	G	G	M	CHS, EAS
HG00683	-	G	C	C	A	G	T	C	C	G	G	M	CHS, EAS
HG00684	C	G	C	G	G	G	C	C	C	G	G	F	CHS, EAS
HG00684	-	G	C	C	A	G	T	C	T	G	G	F	CHS, EAS
HG00689	C	A	C	G	G	G	C	C	C	G	G	M	CHS, EAS
HG00689	-	G	C	C	A	G	T	C	C	G	G	M	CHS, EAS
HG00690	-	G	C	C	A	G	T	C	C	G	G	F	CHS, EAS
HG00690	-	G	C	C	A	G	T	C	C	G	G	F	CHS, EAS
HG00692	-	G	C	C	A	G	T	C	C	G	G	M	CHS, EAS
HG00692	C	G	T	G	G	G	C	C	C	G	G	M	CHS, EAS
HG00693	-	G	C	C	A	G	T	C	C	G	G	F	CHS, EAS
HG00693	-	G	C	C	A	G	T	C	C	G	G	F	CHS, EAS
HG00698	-	G	C	C	A	G	T	C	C	G	G	M	CHS, EAS
HG00698	-	G	C	C	A	G	T	C	C	G	G	M	CHS, EAS
HG00699	-	G	C	C	A	G	T	C	C	G	G	F	CHS, EAS
HG00699	C	G	T	G	G	G	C	C	C	G	G	F	CHS, EAS
HG00701	C	G	C	G	G	G	C	C	C	G	G	M	CHS, EAS
HG00701	C	G	C	G	G	G	C	C	C	G	G	M	CHS, EAS
HG00704	C	A	C	G	G	G	C	C	C	G	G	M	CHS, EAS
HG00704	C	A	C	G	G	A	C	T	C	G	A	M	CHS, EAS
HG00705	C	G	C	G	G	G	C	C	C	G	G	F	CHS, EAS
HG00705	-	G	C	G	G	G	C	C	C	G	G	F	CHS, EAS
HG00707	C	A	C	G	G	G	C	C	C	G	G	M	CHS, EAS
HG00707	-	G	C	C	A	G	T	C	C	G	G	M	CHS, EAS
HG00708	-	G	C	C	A	G	T	C	C	G	G	F	CHS, EAS
HG00708	C	G	C	G	G	G	C	C	C	G	G	F	CHS, EAS
HG00717	-	G	C	C	A	G	T	C	C	G	G	F	CHS, EAS
HG00717	-	G	C	C	A	G	T	C	C	G	G	F	CHS, EAS
HG00728	-	G	C	C	A	G	T	C	C	G	G	M	CHS, EAS
HG00728	C	A	C	G	G	G	C	C	C	G	G	M	CHS, EAS
HG00729	-	G	C	C	A	G	T	C	C	G	G	F	CHS, EAS
HG00729	-	G	C	C	A	G	T	C	C	G	G	F	CHS, EAS
HG00731	-	G	C	C	A	G	T	C	C	G	G	M	AMR, PUR
HG00731	C	A	C	G	G	A	C	C	C	G	A	M	AMR, PUR
HG00732	-	G	C	C	A	G	T	C	C	G	G	F	AMR, PUR
HG00732	C	A	C	C	A	G	T	C	C	G	G	F	AMR, PUR
HG00734	C	G	C	C	A	G	T	C	C	G	G	F	AMR, PUR
HG00734	C	A	C	G	G	A	C	T	C	G	A	F	AMR, PUR
HG00736	C	A	C	C	A	G	T	C	C	G	G	M	AMR, PUR
HG00736	C	A	C	C	A	G	T	C	C	G	G	M	AMR, PUR
HG00737	C	A	C	G	G	A	C	C	C	G	A	F	AMR, PUR
HG00737	-	G	C	C	A	G	T	C	C	G	G	F	AMR, PUR
HG00739	C	G	C	G	G	G	C	C	C	G	G	M	AMR, PUR
HG00739	C	A	C	G	G	G	C	C	C	G	G	M	AMR, PUR
HG00740	C	A	C	G	G	A	C	T	C	G	A	F	AMR, PUR
HG00740	C	G	C	G	G	G	C	C	C	G	G	F	AMR, PUR
HG00742	-	G	C	C	A	G	T	C	C	G	G	M	AMR, PUR
HG00742	C	A	C	C	A	G	T	C	C	G	G	M	AMR, PUR
HG00743	-	G	C	C	A	G	T	C	C	G	G	F	AMR, PUR
HG00743	-	G	C	C	A	G	T	C	C	G	G	F	AMR, PUR
HG00759	-	G	C	G	G	G	C	C	C	G	G	F	CDX, EAS
HG00759	-	G	C	C	A	G	T	C	C	G	G	F	CDX, EAS
HG00766	C	G	C	G	G	G	C	C	C	G	G	F	CDX, EAS
HG00766	-	G	C	C	A	G	T	C	C	G	G	F	CDX, EAS
HG00844	C	G	C	G	G	G	C	C	C	G	A	M	CDX, EAS
HG00844	-	G	C	C	A	G	T	C	C	G	G	M	CDX, EAS
HG00851	-	G	C	C	A	G	T	C	C	G	G	F	CDX, EAS
HG00851	C	A	C	G	G	A	C	C	C	G	G	F	CDX, EAS
HG00864	-	G	C	C	A	G	T	C	C	G	G	F	CDX, EAS
HG00864	-	G	C	C	A	G	T	C	C	G	G	F	CDX, EAS
HG00867	-	G	C	C	A	G	T	C	C	G	G	F	CDX, EAS
HG00867	C	G	C	G	G	G	C	C	C	G	G	F	CDX, EAS
HG00879	C	G	C	G	G	G	C	C	C	G	G	F	CDX, EAS
HG00879	-	G	C	C	A	G	T	C	C	G	G	F	CDX, EAS
HG00881	-	G	C	C	A	G	T	C	C	G	G	M	CDX, EAS
HG00881	C	A	C	G	G	A	C	C	C	G	G	M	CDX, EAS
HG00956	-	G	C	C	A	G	T	C	C	G	G	F	CDX, EAS
HG00956	-	G	C	C	A	G	T	C	C	G	G	F	CDX, EAS
HG00978	C	A	C	G	G	A	C	C	C	G	A	F	CDX, EAS
HG00978	C	G	C	G	G	G	C	C	C	G	G	F	CDX, EAS
HG00982	-	G	C	C	A	G	T	C	C	G	G	M	CDX, EAS
HG00982	C	G	C	G	G	G	T	C	C	G	G	M	CDX, EAS
HG01028	-	G	C	C	A	G	T	C	C	G	G	M	CDX, EAS
HG01028	-	G	C	C	A	G	T	C	C	G	G	M	CDX, EAS
HG01029	-	G	C	C	A	G	T	C	C	G	G	F	CDX, EAS
HG01029	-	G	C	C	A	G	T	C	C	G	G	F	CDX, EAS
HG01031	C	G	C	G	G	G	C	C	C	G	G	M	CDX, EAS
HG01031	-	G	C	C	A	G	T	C	C	G	G	M	CDX, EAS
HG01046	-	G	C	C	A	G	T	C	C	G	G	F	CDX, EAS
HG01046	-	G	C	C	A	G	T	C	C	G	G	F	CDX, EAS
HG01047	C	A	C	C	A	G	T	C	C	G	G	M	AMR, PUR
HG01047	C	G	C	G	G	G	C	C	C	G	G	M	AMR, PUR
HG01048	C	A	C	C	A	G	T	C	C	G	G	M	AMR, PUR
HG01048	-	G	C	C	A	G	T	C	C	G	G	M	AMR, PUR
HG01049	C	G	C	C	A	G	T	C	C	G	G	F	AMR, PUR
HG01049	C	G	C	C	A	G	T	C	C	G	G	F	AMR, PUR
HG01051	C	A	C	G	G	A	C	T	C	G	A	M	AMR, PUR
HG01051	-	G	C	C	A	G	T	C	C	G	G	M	AMR, PUR
HG01052	-	G	C	C	A	G	T	C	C	G	G	F	AMR, PUR
HG01052	C	A	C	C	A	G	T	C	C	G	G	F	AMR, PUR
HG01054	C	G	C	C	A	G	T	C	C	G	G	M	AMR, PUR
HG01054	-	G	C	C	A	G	T	C	C	G	G	M	AMR, PUR
HG01055	C	G	C	G	G	G	C	C	C	G	G	F	AMR, PUR
HG01055	C	A	C	G	G	A	C	T	C	G	A	F	AMR, PUR
HG01058	-	G	C	C	A	G	T	C	C	G	G	F	AMR, PUR
HG01058	-	G	C	C	A	G	T	C	C	G	G	F	AMR, PUR
HG01060	-	G	C	C	A	G	T	C	C	G	G	M	AMR, PUR
HG01060	C	G	C	G	G	G	C	C	C	G	G	M	AMR, PUR
HG01061	-	G	C	C	A	G	T	C	C	G	G	F	AMR, PUR
HG01061	-	G	C	C	A	G	T	C	C	G	G	F	AMR, PUR
HG01063	-	G	C	C	A	G	T	C	C	G	G	M	AMR, PUR
HG01063	-	G	C	C	A	G	T	C	C	G	G	M	AMR, PUR
HG01064	-	G	C	C	A	G	T	C	C	G	G	F	AMR, PUR
HG01064	C	G	C	G	G	G	T	C	C	A	G	F	AMR, PUR
HG01066	C	G	C	G	G	G	C	C	C	G	G	M	AMR, PUR
HG01066	-	G	C	C	A	G	T	C	C	G	G	M	AMR, PUR
HG01067	-	G	C	C	A	G	T	C	C	G	G	F	AMR, PUR
HG01067	C	A	C	G	G	A	C	C	C	G	A	F	AMR, PUR
HG01069	-	G	C	C	A	G	T	C	C	G	G	M	AMR, PUR
HG01069	-	G	C	C	A	G	T	C	C	G	G	M	AMR, PUR
HG01070	-	G	C	C	A	G	T	C	C	G	G	F	AMR, PUR
HG01070	C	A	C	C	A	G	T	C	C	G	G	F	AMR, PUR
HG01072	-	G	C	C	A	G	T	C	C	G	G	M	AMR, PUR
HG01072	-	G	C	C	A	G	T	C	C	G	G	M	AMR, PUR
HG01073	-	G	C	C	A	G	T	C	C	G	G	F	AMR, PUR
HG01073	-	G	C	C	A	G	T	C	C	G	G	F	AMR, PUR
HG01075	-	G	C	C	A	G	T	C	C	G	G	M	AMR, PUR
HG01075	C	A	C	C	A	G	T	C	C	G	G	M	AMR, PUR
HG01077	-	G	C	C	A	G	T	C	C	G	G	F	AMR, PUR
HG01077	C	A	C	G	G	A	C	T	C	G	A	F	AMR, PUR
HG01079	C	G	C	C	A	G	T	C	C	G	G	M	AMR, PUR
HG01079	C	G	C	C	A	G	T	C	C	G	G	M	AMR, PUR
HG01080	-	G	C	C	A	G	T	C	C	G	G	F	AMR, PUR
HG01080	C	G	C	G	G	G	C	C	C	G	G	F	AMR, PUR
HG01082	-	G	C	C	A	G	T	C	C	G	G	M	AMR, PUR
HG01082	-	G	C	C	A	G	T	C	C	G	G	M	AMR, PUR
HG01083	-	G	C	C	A	G	T	C	C	G	G	F	AMR, PUR
HG01083	C	A	C	C	A	G	T	C	C	G	G	F	AMR, PUR
HG01085	C	G	C	G	G	G	C	C	C	G	G	M	AMR, PUR
HG01085	C	A	C	G	G	A	C	T	C	G	G	M	AMR, PUR
HG01086	C	A	C	C	A	G	T	C	C	G	G	F	AMR, PUR
HG01086	-	G	C	C	A	G	T	C	C	G	G	F	AMR, PUR
HG01088	C	G	C	C	A	G	T	C	C	G	G	M	AMR, PUR
HG01088	-	G	C	C	A	G	T	C	C	G	G	M	AMR, PUR
HG01089	-	G	C	C	A	G	T	C	C	G	G	F	AMR, PUR
HG01089	-	G	C	C	A	G	T	C	C	G	G	F	AMR, PUR
HG01092	-	G	C	C	A	G	T	C	C	G	G	F	AMR, PUR
HG01092	-	G	C	C	A	G	T	C	C	G	G	F	AMR, PUR
HG01094	-	G	C	C	A	G	T	C	C	G	G	M	AMR, PUR
HG01094	C	A	C	G	G	A	C	T	C	G	A	M	AMR, PUR
HG01095	C	A	C	C	A	G	T	C	C	G	G	F	AMR, PUR
HG01095	C	G	C	G	G	G	T	C	C	A	G	F	AMR, PUR
HG01097	-	G	C	C	A	G	T	C	C	G	G	M	AMR, PUR
HG01097	C	A	C	C	A	G	T	C	C	G	G	M	AMR, PUR
HG01098	-	G	C	C	A	G	T	C	C	G	G	F	AMR, PUR
HG01098	C	A	C	G	G	A	C	T	C	G	A	F	AMR, PUR
HG01101	-	G	C	C	A	G	T	C	C	G	A	M	AMR, PUR
HG01101	-	G	C	C	A	G	T	C	C	G	G	M	AMR, PUR
HG01102	C	G	C	C	A	G	T	C	C	G	G	F	AMR, PUR
HG01102	C	G	C	G	G	G	C	C	C	G	G	F	AMR, PUR
HG01104	-	G	C	C	A	G	T	C	C	G	G	M	AMR, PUR
HG01104	-	G	C	C	A	G	T	C	C	G	G	M	AMR, PUR
HG01105	-	G	C	C	A	G	T	C	C	G	G	F	AMR, PUR
HG01105	-	G	C	C	A	G	T	C	C	G	G	F	AMR, PUR
HG01107	C	G	C	G	G	G	C	C	C	G	G	M	AMR, PUR
HG01107	C	A	C	G	G	A	C	T	C	G	A	M	AMR, PUR
HG01108	C	G	C	C	A	G	T	C	C	G	G	F	AMR, PUR
HG01108	C	G	C	C	G	G	T	C	C	G	G	F	AMR, PUR
HG01110	-	G	C	C	A	G	T	C	C	G	G	M	AMR, PUR
HG01110	-	G	C	C	A	G	T	C	C	G	G	M	AMR, PUR
HG01111	-	G	C	C	A	G	T	C	C	G	G	F	AMR, PUR
HG01111	C	A	C	G	G	A	C	T	C	G	A	F	AMR, PUR
HG01112	-	G	C	C	A	G	T	C	C	G	G	M	AMR, CLM
HG01112	C	A	C	C	A	G	T	C	C	G	G	M	AMR, CLM
HG01113	-	G	C	C	A	G	T	C	C	G	G	F	AMR, CLM
HG01113	-	G	C	C	A	G	T	C	C	G	G	F	AMR, CLM
HG01119	-	G	C	C	A	G	T	C	C	G	G	F	AMR, CLM
HG01119	C	A	C	C	A	G	T	C	C	G	G	F	AMR, CLM
HG01121	C	G	C	C	A	G	T	C	C	G	G	M	AMR, CLM
HG01121	C	A	C	C	A	G	T	C	C	G	G	M	AMR, CLM
HG01122	-	G	C	C	A	G	T	C	C	G	G	F	AMR, CLM
HG01122	C	G	C	G	G	G	T	C	C	G	G	F	AMR, CLM
HG01124	-	G	C	C	A	G	T	C	C	G	G	M	AMR, CLM
HG01124	C	A	C	C	A	G	T	C	C	G	G	M	AMR, CLM
HG01125	C	G	C	C	A	G	T	C	C	G	G	F	AMR, CLM
HG01125	-	G	C	C	A	G	T	C	C	G	G	F	AMR, CLM
HG01130	-	G	C	C	A	G	T	C	C	G	G	M	AMR, CLM
HG01130	-	G	C	C	A	G	T	C	C	G	G	M	AMR, CLM
HG01131	-	G	C	C	A	G	T	C	C	G	G	F	AMR, CLM
HG01131	C	A	C	C	A	G	T	C	C	G	G	F	AMR, CLM
HG01133	-	G	C	C	A	G	T	C	C	G	G	M	AMR, CLM
HG01133	-	G	C	C	A	G	T	C	C	G	G	M	AMR, CLM
HG01134	-	G	C	C	A	G	T	C	C	G	G	F	AMR, CLM
HG01134	C	A	C	G	G	A	C	T	C	G	A	F	AMR, CLM
HG01136	C	G	C	G	G	G	C	C	C	G	G	M	AMR, CLM
HG01136	-	G	C	C	A	G	T	C	C	G	G	M	AMR, CLM
HG01137	-	G	C	C	A	G	T	C	C	G	G	F	AMR, CLM
HG01137	C	A	C	G	G	A	C	T	C	G	A	F	AMR, CLM
HG01139	-	G	C	C	A	G	T	C	C	G	G	M	AMR, CLM
HG01139	-	G	C	C	A	G	T	C	C	G	G	M	AMR, CLM
HG01140	C	A	C	C	A	G	T	C	C	G	G	F	AMR, CLM
HG01140	-	G	C	C	A	G	T	C	C	G	G	F	AMR, CLM
HG01142	-	G	C	G	G	A	T	C	C	G	G	M	AMR, CLM
HG01142	-	G	C	G	G	G	C	C	C	G	G	M	AMR, CLM
HG01148	-	G	C	C	A	G	T	C	C	G	G	M	AMR, CLM
HG01148	C	G	C	C	A	G	T	C	C	G	G	M	AMR, CLM
HG01149	-	G	C	C	A	G	T	C	C	G	G	F	AMR, CLM
HG01149	C	A	C	G	G	A	C	T	C	G	A	F	AMR, CLM
HG01161	-	G	C	G	G	G	C	C	C	G	G	M	AMR, PUR
HG01161	C	A	C	C	A	G	T	C	C	G	G	M	AMR, PUR
HG01162	C	A	C	G	G	A	C	T	C	G	A	F	AMR, PUR
HG01162	C	G	C	C	A	G	T	C	C	G	G	F	AMR, PUR
HG01164	C	A	C	C	A	G	T	C	C	G	G	M	AMR, PUR
HG01164	C	A	C	C	A	G	T	C	C	G	G	M	AMR, PUR
HG01167	C	A	C	C	A	G	T	C	C	G	G	M	AMR, PUR
HG01167	-	G	C	G	G	G	C	C	C	G	G	M	AMR, PUR
HG01168	C	A	C	C	A	G	T	C	C	G	G	F	AMR, PUR
HG01168	-	G	C	C	A	G	T	C	C	G	G	F	AMR, PUR
HG01170	C	A	C	G	G	A	C	T	C	G	A	M	AMR, PUR
HG01170	-	G	C	C	A	G	T	C	C	G	G	M	AMR, PUR
HG01171	C	A	C	G	G	A	C	T	C	G	A	F	AMR, PUR
HG01171	C	A	C	C	A	G	T	C	C	G	G	F	AMR, PUR
HG01173	C	G	C	C	A	G	T	C	C	G	G	M	AMR, PUR
HG01173	C	A	C	G	G	A	C	T	C	G	A	M	AMR, PUR
HG01174	-	G	C	C	A	G	T	C	C	G	G	F	AMR, PUR
HG01174	-	G	C	C	A	G	T	C	C	G	G	F	AMR, PUR
HG01176	C	A	C	C	A	G	T	C	C	G	G	M	AMR, PUR
HG01176	C	G	C	C	A	G	T	C	C	G	G	M	AMR, PUR
HG01177	C	G	C	C	A	G	T	C	C	G	G	F	AMR, PUR
HG01177	C	G	C	G	G	G	C	C	C	G	G	F	AMR, PUR
HG01182	-	G	C	C	A	G	T	C	C	G	G	M	AMR, PUR
HG01182	-	G	C	C	A	G	T	C	C	G	G	M	AMR, PUR
HG01183	C	A	C	C	A	G	T	C	C	G	G	F	AMR, PUR
HG01183	-	G	C	C	A	G	T	C	C	G	G	F	AMR, PUR
HG01187	-	G	C	C	A	G	T	C	C	G	G	M	AMR, PUR
HG01187	-	G	C	C	A	G	T	C	C	G	G	M	AMR, PUR
HG01188	-	G	C	C	A	G	T	C	C	G	G	F	AMR, PUR
HG01188	C	G	C	C	A	G	C	C	C	G	G	F	AMR, PUR
HG01190	-	G	C	C	A	G	T	C	C	G	G	M	AMR, PUR
HG01190	C	A	C	C	A	G	T	C	C	G	G	M	AMR, PUR
HG01191	-	G	C	C	A	G	T	C	C	G	G	F	AMR, PUR
HG01191	C	A	C	C	A	G	T	C	C	G	G	F	AMR, PUR
HG01197	-	G	C	C	A	G	T	C	C	G	G	M	AMR, PUR
HG01197	C	G	C	C	A	G	T	C	C	G	G	M	AMR, PUR
HG01198	C	A	C	C	A	G	T	C	C	G	G	F	AMR, PUR
HG01198	-	G	C	C	A	G	T	C	C	G	G	F	AMR, PUR
HG01200	-	G	C	C	A	G	T	C	C	G	G	M	AMR, PUR
HG01200	-	G	C	C	A	G	T	C	C	G	G	M	AMR, PUR
HG01204	C	G	C	G	G	G	T	C	C	G	G	M	AMR, PUR
HG01204	C	A	C	C	A	G	T	C	C	G	G	M	AMR, PUR
HG01205	-	G	C	C	A	G	T	C	C	G	G	F	AMR, PUR
HG01205	-	G	C	C	A	G	T	C	C	G	G	F	AMR, PUR
HG01241	C	G	C	C	A	G	T	C	C	G	G	M	AMR, PUR
HG01241	-	G	C	C	A	G	T	C	C	G	G	M	AMR, PUR
HG01242	C	G	C	G	G	G	T	C	C	A	G	F	AMR, PUR
HG01242	C	A	C	G	G	A	C	T	C	G	A	F	AMR, PUR
HG01247	-	G	C	C	A	G	T	C	C	G	G	M	AMR, PUR
HG01247	-	G	C	C	A	G	T	C	C	G	G	M	AMR, PUR
HG01248	-	G	C	C	A	G	T	C	C	G	G	F	AMR, PUR
HG01248	-	G	C	C	A	G	T	C	C	G	G	F	AMR, PUR
HG01250	-	G	C	C	A	G	T	C	C	G	G	M	AMR, CLM
HG01250	C	G	C	C	A	G	T	C	C	G	G	M	AMR, CLM
HG01251	-	G	C	C	A	G	T	C	C	G	G	F	AMR, CLM
HG01251	-	G	C	C	A	G	T	C	C	G	G	F	AMR, CLM
HG01253	-	G	C	C	A	G	T	C	C	G	G	M	AMR, CLM
HG01253	-	G	C	C	A	G	T	C	C	G	G	M	AMR, CLM
HG01254	C	G	C	G	G	G	C	C	C	G	G	F	AMR, CLM
HG01254	-	G	C	C	A	G	T	C	C	G	G	F	AMR, CLM
HG01256	-	G	C	C	A	G	T	C	C	G	G	M	AMR, CLM
HG01256	C	G	C	G	G	G	C	C	C	G	G	M	AMR, CLM
HG01257	-	G	C	C	A	G	T	C	C	G	G	F	AMR, CLM
HG01257	C	A	C	G	G	A	C	T	C	G	A	F	AMR, CLM
HG01259	C	A	C	G	G	A	C	T	C	G	A	M	AMR, CLM
HG01259	-	G	C	C	A	G	T	C	C	G	G	M	AMR, CLM
HG01260	C	G	C	C	A	G	T	C	C	G	G	F	AMR, CLM
HG01260	-	G	C	C	A	G	T	C	C	G	G	F	AMR, CLM
HG01269	C	G	C	C	A	A	T	C	C	G	G	F	AMR, CLM
HG01269	-	G	C	C	A	G	T	C	C	G	G	F	AMR, CLM
HG01271	-	G	C	C	A	G	T	C	C	G	A	M	AMR, CLM
HG01271	C	G	C	C	A	G	T	C	C	G	G	M	AMR, CLM
HG01272	-	G	C	C	A	G	T	C	C	G	G	F	AMR, CLM
HG01272	-	G	C	C	A	G	T	C	C	G	G	F	AMR, CLM
HG01275	C	A	C	C	A	G	T	C	C	G	G	F	AMR, CLM
HG01275	-	G	C	C	A	G	T	C	C	G	G	F	AMR, CLM
HG01277	-	G	C	C	A	G	T	C	C	G	G	M	AMR, CLM
HG01277	C	G	C	G	G	G	C	C	C	G	A	M	AMR, CLM
HG01280	C	A	C	C	A	G	T	C	C	G	G	M	AMR, CLM
HG01280	C	A	C	C	A	G	T	C	C	G	G	M	AMR, CLM
HG01281	-	G	C	C	A	G	T	C	C	G	G	F	AMR, CLM
HG01281	C	G	C	G	G	G	C	C	C	G	G	F	AMR, CLM
HG01284	-	G	C	C	A	G	T	C	C	G	G	F	AMR, CLM
HG01284	-	G	C	C	A	G	T	C	C	G	G	F	AMR, CLM
HG01286	C	A	C	G	G	A	C	T	C	G	A	M	AMR, PUR
HG01286	-	G	C	C	A	G	T	C	C	G	G	M	AMR, PUR
HG01302	-	G	C	C	A	G	T	C	C	G	G	M	AMR, PUR
HG01302	C	G	C	C	A	G	T	C	C	G	G	M	AMR, PUR
HG01303	C	G	C	C	A	G	T	C	C	G	G	F	AMR, PUR
HG01303	C	A	C	C	A	G	T	C	C	G	G	F	AMR, PUR
HG01305	C	G	C	C	A	G	T	C	C	G	G	M	AMR, PUR
HG01305	C	A	C	G	G	A	C	T	C	G	A	M	AMR, PUR
HG01308	C	G	C	G	G	G	C	C	C	G	G	M	AMR, PUR
HG01308	-	G	C	C	A	G	T	C	C	G	G	M	AMR, PUR
HG01311	C	A	C	G	G	A	C	T	C	G	A	M	AMR, PUR
HG01311	-	G	C	C	A	G	T	C	C	G	G	M	AMR, PUR
HG01312	C	G	C	C	A	G	T	C	C	G	G	F	AMR, PUR
HG01312	-	G	C	C	A	G	T	C	C	G	G	F	AMR, PUR
HG01323	-	G	C	C	A	G	T	C	C	G	G	F	AMR, PUR
HG01323	-	G	C	C	A	G	T	C	C	G	G	F	AMR, PUR
HG01325	C	A	C	G	G	A	C	T	C	G	A	M	AMR, PUR
HG01325	-	G	C	C	A	G	T	C	C	G	G	M	AMR, PUR
HG01326	C	G	C	C	A	G	T	C	C	G	G	F	AMR, PUR
HG01326	-	G	C	C	A	G	T	C	C	G	G	F	AMR, PUR
HG01334	-	G	C	C	A	G	T	C	C	G	G	M	EUR, GBR
HG01334	C	A	C	G	G	A	C	T	C	G	A	M	EUR, GBR
HG01341	C	G	C	G	G	G	C	C	C	G	G	M	AMR, CLM
HG01341	-	G	C	C	A	G	T	C	C	G	G	M	AMR, CLM
HG01342	C	G	C	G	G	G	C	C	C	G	G	F	AMR, CLM
HG01342	-	G	C	C	A	G	T	C	C	G	G	F	AMR, CLM
HG01344	-	G	C	C	A	G	T	C	C	G	G	M	AMR, CLM
HG01344	-	G	C	C	A	G	T	C	C	G	G	M	AMR, CLM
HG01345	-	G	C	C	A	G	T	C	C	G	G	F	AMR, CLM
HG01345	-	G	C	C	A	G	T	C	C	G	G	F	AMR, CLM
HG01348	-	G	C	C	A	G	T	C	C	G	G	F	AMR, CLM
HG01348	C	A	C	G	G	A	C	T	C	G	A	F	AMR, CLM
HG01350	-	G	C	C	A	G	T	C	C	G	G	M	AMR, CLM
HG01350	C	A	C	C	A	G	T	C	C	G	G	M	AMR, CLM
HG01351	C	A	C	G	G	A	C	C	C	G	A	F	AMR, CLM
HG01351	-	G	C	C	A	G	T	C	C	G	G	F	AMR, CLM
HG01353	-	G	C	C	A	G	T	C	C	G	G	M	AMR, CLM
HG01353	C	A	C	C	A	G	T	C	C	G	G	M	AMR, CLM
HG01354	-	G	C	C	A	G	T	C	C	G	G	F	AMR, CLM
HG01354	C	G	C	G	G	G	C	C	C	G	G	F	AMR, CLM
HG01356	-	G	C	G	G	G	C	C	C	G	G	M	AMR, CLM
HG01356	C	G	C	C	A	G	T	C	C	G	G	M	AMR, CLM
HG01357	C	A	C	G	G	A	C	T	C	G	A	F	AMR, CLM
HG01357	-	G	C	C	A	G	T	C	C	G	G	F	AMR, CLM
HG01359	-	G	C	C	A	G	T	C	C	G	G	M	AMR, CLM
HG01359	-	G	C	C	A	G	T	C	C	G	G	M	AMR, CLM
HG01360	-	G	C	C	A	G	T	C	C	G	G	F	AMR, CLM
HG01360	C	G	C	C	A	G	T	C	C	G	G	F	AMR, CLM
HG01362	-	G	C	C	A	G	T	C	C	G	G	M	AMR, CLM
HG01362	-	G	C	C	A	G	T	C	C	G	G	M	AMR, CLM
HG01363	-	G	C	C	A	G	T	C	C	G	G	F	AMR, CLM
HG01363	C	G	C	C	A	G	T	C	C	G	G	F	AMR, CLM
HG01365	C	A	C	C	A	G	T	C	C	G	G	M	AMR, CLM
HG01365	-	G	C	C	A	G	T	C	C	G	G	M	AMR, CLM
HG01366	C	A	C	G	G	A	C	C	C	G	G	F	AMR, CLM
HG01366	-	G	C	C	A	G	T	C	C	G	G	F	AMR, CLM
HG01369	C	A	C	G	G	A	C	T	C	G	A	F	AMR, CLM
HG01369	-	G	C	C	A	G	T	C	C	G	G	F	AMR, CLM
HG01372	-	G	C	C	A	G	T	C	C	G	G	F	AMR, CLM
HG01372	-	G	C	C	A	G	T	C	C	G	G	F	AMR, CLM
HG01374	-	G	C	C	A	G	T	C	C	G	G	M	AMR, CLM
HG01374	-	G	C	C	A	G	T	C	C	G	G	M	AMR, CLM
HG01375	C	G	C	G	G	G	C	C	C	G	G	F	AMR, CLM
HG01375	-	G	C	C	A	G	T	C	C	G	G	F	AMR, CLM
HG01377	C	A	C	C	A	G	T	C	C	G	G	M	AMR, CLM
HG01377	C	G	C	C	A	G	T	C	C	G	G	M	AMR, CLM
HG01378	-	G	C	C	A	G	T	C	C	G	G	F	AMR, CLM
HG01378	-	G	C	C	A	G	T	C	C	G	G	F	AMR, CLM
HG01383	C	A	C	C	A	G	T	C	C	G	G	M	AMR, CLM
HG01383	C	G	C	G	G	G	C	C	C	G	G	M	AMR, CLM
HG01384	-	G	C	C	A	G	T	C	C	G	G	F	AMR, CLM
HG01384	-	G	C	C	A	G	T	C	C	G	G	F	AMR, CLM
HG01389	-	G	C	C	A	G	T	C	C	G	G	M	AMR, CLM
HG01389	C	A	C	G	G	A	C	T	C	G	A	M	AMR, CLM
HG01390	C	G	C	G	G	G	C	C	C	G	G	F	AMR, CLM
HG01390	-	G	C	C	A	G	T	C	C	G	G	F	AMR, CLM
HG01392	-	G	C	C	A	G	T	C	C	G	G	M	AMR, PUR
HG01392	-	G	C	C	A	G	T	C	C	G	G	M	AMR, PUR
HG01393	-	G	C	C	A	G	T	C	C	G	G	F	AMR, PUR
HG01393	-	G	C	C	A	G	T	C	C	G	G	F	AMR, PUR
HG01395	-	G	C	C	A	G	T	C	C	G	G	M	AMR, PUR
HG01395	-	G	C	C	A	G	T	C	C	G	G	M	AMR, PUR
HG01396	-	G	C	C	A	G	T	C	C	G	A	F	AMR, PUR
HG01396	C	A	C	C	A	G	T	C	C	G	G	F	AMR, PUR
HG01398	-	G	C	C	A	G	T	C	C	G	G	M	AMR, PUR
HG01398	-	G	C	C	A	G	T	C	C	G	G	M	AMR, PUR
HG01402	C	A	C	C	A	G	T	C	C	G	G	M	AMR, PUR
HG01402	-	G	C	C	A	G	T	C	C	G	G	M	AMR, PUR
HG01403	C	G	C	G	G	G	C	C	C	G	G	F	AMR, PUR
HG01403	C	G	C	G	G	G	C	C	C	G	G	F	AMR, PUR
HG01405	-	G	C	C	A	G	T	C	C	G	G	M	AMR, PUR
HG01405	C	A	C	G	G	A	C	T	C	G	A	M	AMR, PUR
HG01412	-	G	C	C	A	G	T	C	C	G	G	M	AMR, PUR
HG01412	C	G	C	C	A	G	T	C	C	G	G	M	AMR, PUR
HG01413	-	G	C	C	A	G	T	C	C	G	G	M	AMR, PUR
HG01413	-	G	C	C	A	G	T	C	C	G	G	M	AMR, PUR
HG01414	C	A	C	G	G	A	C	T	C	G	G	F	AMR, PUR
HG01414	C	G	C	G	G	G	C	C	C	G	G	F	AMR, PUR
HG01431	-	G	C	C	A	G	T	C	C	G	G	M	AMR, CLM
HG01431	C	A	C	C	A	G	T	C	C	G	G	M	AMR, CLM
HG01432	-	G	C	C	A	G	T	C	C	G	G	F	AMR, CLM
HG01432	-	G	C	C	A	G	T	C	C	G	G	F	AMR, CLM
HG01435	-	G	C	C	A	G	T	C	C	G	G	F	AMR, CLM
HG01435	C	A	C	C	A	G	T	C	C	G	G	F	AMR, CLM
HG01437	-	G	C	C	A	G	T	C	C	G	G	M	AMR, CLM
HG01437	-	G	C	C	A	G	T	C	C	G	G	M	AMR, CLM
HG01438	C	G	C	G	G	G	C	C	C	G	G	F	AMR, CLM
HG01438	C	A	C	C	A	G	T	C	C	G	G	F	AMR, CLM
HG01440	-	G	C	C	A	G	T	C	C	G	G	M	AMR, CLM
HG01440	C	A	C	G	G	A	C	T	C	G	A	M	AMR, CLM
HG01441	-	G	C	C	A	G	T	C	C	G	G	F	AMR, CLM
HG01441	C	G	C	G	G	G	C	C	C	G	G	F	AMR, CLM
HG01443	-	G	C	C	A	G	T	C	C	G	G	M	AMR, CLM
HG01443	-	G	C	C	A	G	T	C	C	G	G	M	AMR, CLM
HG01444	C	G	C	C	A	G	T	C	C	G	G	F	AMR, CLM
HG01444	C	A	C	G	G	A	C	T	C	G	A	F	AMR, CLM
HG01447	C	A	C	G	G	A	C	T	C	G	A	F	AMR, CLM
HG01447	-	G	C	C	A	G	T	C	C	G	G	F	AMR, CLM
HG01455	-	G	C	C	A	G	T	C	C	G	G	M	AMR, CLM
HG01455	-	G	C	C	A	G	T	C	C	G	G	M	AMR, CLM
HG01456	-	G	C	C	A	G	T	C	C	G	G	F	AMR, CLM
HG01456	-	G	C	C	A	G	T	C	C	G	G	F	AMR, CLM
HG01459	C	A	C	C	A	G	T	C	C	G	G	F	AMR, CLM
HG01459	-	G	C	C	A	G	T	C	C	G	G	F	AMR, CLM
HG01461	-	G	C	C	A	G	T	C	C	G	G	M	AMR, CLM
HG01461	-	G	C	C	A	G	T	C	C	G	G	M	AMR, CLM
HG01462	C	G	C	G	G	G	C	C	C	G	G	F	AMR, CLM
HG01462	C	G	C	C	G	G	T	C	C	G	G	F	AMR, CLM
HG01464	C	G	C	C	A	G	T	C	C	G	G	M	AMR, CLM
HG01464	C	A	C	C	A	G	T	C	C	G	G	M	AMR, CLM
HG01465	-	G	C	C	A	G	T	C	C	G	G	F	AMR, CLM
HG01465	-	G	C	C	A	G	T	C	C	G	G	F	AMR, CLM
HG01468	-	G	C	C	A	G	T	C	C	G	G	F	AMR, CLM
HG01468	-	G	C	C	A	G	T	C	C	G	G	F	AMR, CLM
HG01474	-	G	C	C	A	G	T	C	C	G	G	F	AMR, CLM
HG01474	C	A	C	G	G	A	C	T	C	G	A	F	AMR, CLM
HG01479	-	G	C	C	A	G	T	C	C	G	G	M	AMR, CLM
HG01479	C	A	C	G	G	A	C	T	C	G	A	M	AMR, CLM
HG01485	-	G	C	C	A	G	T	C	C	G	G	M	AMR, CLM
HG01485	C	G	C	C	A	G	T	C	C	G	G	M	AMR, CLM
HG01486	-	G	C	C	A	G	T	C	C	G	G	F	AMR, CLM
HG01486	-	G	C	C	A	G	T	C	C	G	G	F	AMR, CLM
HG01488	-	G	C	C	A	G	T	C	C	G	G	M	AMR, CLM
HG01488	-	G	C	C	A	G	T	C	C	G	G	M	AMR, CLM
HG01489	-	G	C	C	A	G	T	C	C	G	G	F	AMR, CLM
HG01489	-	G	C	C	A	G	T	C	C	G	G	F	AMR, CLM
HG01491	-	G	C	C	A	G	T	C	C	G	G	M	AMR, CLM
HG01491	-	G	C	C	A	G	T	C	C	G	G	M	AMR, CLM
HG01492	C	G	C	C	A	G	T	C	C	G	G	F	AMR, CLM
HG01492	-	G	C	C	A	G	T	C	C	G	G	F	AMR, CLM
HG01494	C	G	C	G	G	G	C	C	C	G	A	M	AMR, CLM
HG01494	C	G	C	G	G	G	C	C	C	G	G	M	AMR, CLM
HG01495	C	A	C	C	A	G	T	C	C	G	G	F	AMR, CLM
HG01495	-	G	C	C	A	G	T	C	C	G	G	F	AMR, CLM
HG01497	C	A	C	C	A	G	T	C	C	G	G	M	AMR, CLM
HG01497	-	G	C	C	A	G	T	C	C	G	G	M	AMR, CLM
HG01498	C	A	C	C	A	G	T	C	C	G	G	F	AMR, CLM
HG01498	-	G	C	C	A	G	T	C	C	G	G	F	AMR, CLM
HG01500	C	A	C	C	A	G	T	C	C	G	G	M	EUR, IBS
HG01500	-	G	C	C	A	G	T	C	C	G	G	M	EUR, IBS
HG01501	C	G	C	C	A	G	T	C	C	G	G	F	EUR, IBS
HG01501	C	G	C	G	G	G	C	C	C	G	G	F	EUR, IBS
HG01503	C	A	C	G	G	A	C	T	C	G	A	M	EUR, IBS
HG01503	-	G	C	C	A	G	T	C	C	G	G	M	EUR, IBS
HG01504	-	G	C	C	A	G	T	C	C	G	G	F	EUR, IBS
HG01504	C	A	C	G	G	A	C	T	C	G	A	F	EUR, IBS
HG01506	-	G	C	G	G	G	C	C	C	G	G	M	EUR, IBS
HG01506	-	G	C	C	A	G	T	C	C	G	G	M	EUR, IBS
HG01507	C	A	C	C	A	G	T	C	C	G	G	F	EUR, IBS
HG01507	-	G	C	C	A	G	T	C	C	G	G	F	EUR, IBS
HG01509	C	G	C	G	G	G	C	C	C	G	G	M	EUR, IBS
HG01509	-	G	C	C	A	G	T	C	C	G	G	M	EUR, IBS
HG01510	-	G	C	C	A	G	T	C	C	G	G	F	EUR, IBS
HG01510	C	A	C	C	A	G	T	C	C	G	G	F	EUR, IBS
HG01512	C	G	C	G	G	A	C	C	C	G	A	M	EUR, IBS
HG01512	C	G	C	G	G	G	C	C	C	G	G	M	EUR, IBS
HG01513	-	G	C	C	A	G	T	C	C	G	G	F	EUR, IBS
HG01513	-	G	C	C	A	G	T	C	C	G	G	F	EUR, IBS
HG01515	C	G	C	G	G	G	C	C	C	G	G	M	EUR, IBS
HG01515	C	G	C	G	G	G	C	C	C	G	G	M	EUR, IBS
HG01516	C	A	C	C	A	G	T	C	C	G	G	F	EUR, IBS
HG01516	-	G	C	C	A	G	T	C	C	G	G	F	EUR, IBS
HG01518	-	G	C	C	A	G	T	C	C	G	G	M	EUR, IBS
HG01518	C	A	C	G	G	A	C	T	C	G	A	M	EUR, IBS
HG01519	-	G	C	C	A	G	T	C	C	G	G	F	EUR, IBS
HG01519	C	A	C	C	A	G	T	C	C	G	G	F	EUR, IBS
HG01521	-	G	C	C	A	G	T	C	C	G	G	M	EUR, IBS
HG01521	C	G	C	G	G	G	C	C	C	G	G	M	EUR, IBS
HG01522	C	A	C	C	A	G	T	C	C	G	G	F	EUR, IBS
HG01522	C	A	C	G	G	A	C	C	C	G	G	F	EUR, IBS
HG01524	-	G	C	C	A	G	T	C	C	G	A	M	EUR, IBS
HG01524	-	G	C	C	A	G	T	C	C	G	G	M	EUR, IBS
HG01525	-	G	C	C	A	G	T	C	C	G	G	F	EUR, IBS
HG01525	-	G	C	C	A	G	T	C	C	G	G	F	EUR, IBS
HG01527	C	A	C	C	A	G	T	C	C	G	G	M	EUR, IBS
HG01527	C	A	C	G	G	A	C	T	C	G	A	M	EUR, IBS
HG01528	C	G	C	G	G	G	C	C	C	G	G	F	EUR, IBS
HG01528	C	G	C	G	G	G	C	C	C	G	G	F	EUR, IBS
HG01530	C	A	C	G	G	A	C	C	C	G	A	M	EUR, IBS
HG01530	-	G	C	C	A	G	T	C	C	G	G	M	EUR, IBS
HG01531	C	A	C	G	G	A	C	C	C	G	G	F	EUR, IBS
HG01531	-	G	C	C	A	G	T	C	C	G	G	F	EUR, IBS
HG01536	C	A	C	G	G	A	C	C	C	G	A	M	EUR, IBS
HG01536	C	G	C	G	G	G	C	C	C	G	G	M	EUR, IBS
HG01537	-	G	C	C	A	G	T	C	C	G	G	F	EUR, IBS
HG01537	-	G	C	C	A	G	T	C	C	G	G	F	EUR, IBS
HG01550	C	A	C	G	G	A	C	C	C	G	G	M	AMR, CLM
HG01550	C	A	C	G	G	A	C	T	C	G	A	M	AMR, CLM
HG01551	C	G	C	G	G	G	C	C	C	G	G	F	AMR, CLM
HG01551	-	G	C	C	A	G	T	C	C	G	G	F	AMR, CLM
HG01556	-	G	C	C	A	G	T	C	C	G	G	M	AMR, CLM
HG01556	-	G	C	C	A	G	T	C	C	G	G	M	AMR, CLM
HG01565	C	A	C	C	A	G	T	C	C	G	G	M	AMR, PEL
HG01565	-	G	C	C	A	G	T	C	C	G	G	M	AMR, PEL
HG01566	-	G	C	C	A	G	T	C	C	G	G	F	AMR, PEL
HG01566	-	G	C	C	A	G	T	C	C	G	A	F	AMR, PEL
HG01571	-	G	C	C	A	G	T	C	C	G	G	M	AMR, PEL
HG01571	-	G	C	C	A	G	T	C	C	G	G	M	AMR, PEL
HG01572	-	G	C	C	A	G	T	C	C	G	G	F	AMR, PEL
HG01572	-	G	C	C	A	G	T	C	C	G	G	F	AMR, PEL
HG01577	-	G	C	C	A	G	T	C	C	G	A	M	AMR, PEL
HG01577	-	G	C	C	A	G	T	C	C	G	G	M	AMR, PEL
HG01578	C	G	C	G	G	G	C	C	C	G	G	F	AMR, PEL
HG01578	C	A	C	C	A	G	T	C	C	G	G	F	AMR, PEL
HG01583	C	G	T	G	G	G	C	C	C	G	G	M	PJL, SAS
HG01583	-	G	C	C	A	G	T	C	C	G	G	M	PJL, SAS
HG01586	C	A	C	G	G	A	C	T	C	G	G	M	PJL, SAS
HG01586	C	A	C	G	G	A	C	T	C	G	A	M	PJL, SAS
HG01589	C	A	C	G	G	A	C	T	C	G	A	M	PJL, SAS
HG01589	C	A	C	C	A	G	T	C	C	G	G	M	PJL, SAS
HG01593	-	G	C	C	A	G	T	C	C	G	A	F	PJL, SAS
HG01593	-	G	C	C	A	G	T	C	C	G	G	F	PJL, SAS
HG01595	-	G	C	C	A	G	T	C	C	G	G	F	EAS, KHV
HG01595	-	G	C	C	A	G	T	C	C	G	G	F	EAS, KHV
HG01596	-	G	C	C	A	G	T	C	C	G	G	M	EAS, KHV
HG01596	C	G	T	G	G	G	C	C	C	G	G	M	EAS, KHV
HG01597	C	G	C	G	G	G	C	C	C	G	G	F	EAS, KHV
HG01597	-	G	C	C	A	G	T	C	C	G	G	F	EAS, KHV
HG01598	-	G	C	C	A	G	T	C	C	G	G	F	EAS, KHV
HG01598	C	G	C	G	G	G	C	C	C	G	G	F	EAS, KHV
HG01599	-	G	C	C	A	G	T	C	C	G	G	F	EAS, KHV
HG01599	C	G	C	G	G	G	C	C	C	G	G	F	EAS, KHV
HG01600	C	G	C	G	G	G	C	C	C	G	G	F	EAS, KHV
HG01600	-	G	C	C	A	G	T	C	C	G	G	F	EAS, KHV
HG01602	C	A	C	C	A	G	T	C	C	G	G	F	EUR, IBS
HG01602	C	G	C	C	A	G	T	C	C	G	G	F	EUR, IBS
HG01603	C	A	C	G	G	A	C	T	C	G	A	M	EUR, IBS
HG01603	C	A	C	C	A	G	T	C	C	G	G	M	EUR, IBS
HG01605	-	G	C	C	A	G	T	C	C	G	G	F	EUR, IBS
HG01605	-	G	C	C	A	G	T	C	C	G	G	F	EUR, IBS
HG01606	-	G	C	C	A	G	T	C	C	G	G	M	EUR, IBS
HG01606	C	A	C	G	G	G	C	C	C	G	G	M	EUR, IBS
HG01607	C	A	C	G	G	A	C	T	C	G	A	F	EUR, IBS
HG01607	-	G	C	C	A	G	T	C	C	G	G	F	EUR, IBS
HG01608	-	G	C	C	A	G	T	C	C	G	G	M	EUR, IBS
HG01608	C	A	C	G	G	A	C	T	C	G	A	M	EUR, IBS
HG01610	-	G	C	C	A	G	T	C	C	G	G	M	EUR, IBS
HG01610	-	G	C	C	A	G	T	C	C	G	G	M	EUR, IBS
HG01612	C	A	C	G	G	A	C	T	C	G	A	F	EUR, IBS
HG01612	-	G	C	C	A	G	T	C	C	G	G	F	EUR, IBS
HG01613	C	G	C	G	G	G	C	C	C	G	G	F	EUR, IBS
HG01613	-	G	C	C	A	G	T	C	C	G	G	F	EUR, IBS
HG01615	-	G	C	C	A	G	T	C	C	G	G	M	EUR, IBS
HG01615	-	G	C	C	A	G	T	C	C	G	G	M	EUR, IBS
HG01617	-	G	C	C	A	G	T	C	C	G	G	M	EUR, IBS
HG01617	-	G	C	C	A	G	T	C	C	G	G	M	EUR, IBS
HG01618	C	A	C	C	A	G	T	C	C	G	G	F	EUR, IBS
HG01618	-	G	C	C	A	G	T	C	C	G	G	F	EUR, IBS
HG01619	-	G	C	C	A	G	T	C	C	G	G	M	EUR, IBS
HG01619	C	A	C	C	A	G	T	C	C	G	G	M	EUR, IBS
HG01620	C	G	C	G	G	G	C	C	C	G	G	F	EUR, IBS
HG01620	C	G	C	G	G	G	C	C	C	G	G	F	EUR, IBS
HG01623	-	G	C	C	A	G	T	C	C	G	G	F	EUR, IBS
HG01623	C	A	C	C	A	G	T	C	C	G	G	F	EUR, IBS
HG01624	-	G	C	C	A	G	T	C	C	G	G	M	EUR, IBS
HG01624	C	A	C	C	A	G	T	C	C	G	G	M	EUR, IBS
HG01625	C	A	C	C	A	G	T	C	C	G	G	M	EUR, IBS
HG01625	-	G	C	C	A	G	T	C	C	G	G	M	EUR, IBS
HG01626	-	G	C	C	A	G	T	C	C	G	G	F	EUR, IBS
HG01626	C	A	C	C	A	G	T	C	C	G	G	F	EUR, IBS
HG01628	-	G	C	C	A	G	T	C	C	G	G	F	EUR, IBS
HG01628	-	G	C	C	A	G	T	C	C	G	G	F	EUR, IBS
HG01630	-	G	C	C	A	G	T	C	C	G	G	M	EUR, IBS
HG01630	C	A	C	G	G	A	C	T	C	G	A	M	EUR, IBS
HG01631	C	G	C	G	G	G	C	C	C	G	G	M	EUR, IBS
HG01631	C	G	C	G	G	G	C	C	C	G	G	M	EUR, IBS
HG01632	-	G	C	C	A	G	T	C	C	G	G	F	EUR, IBS
HG01632	C	G	C	G	G	G	C	C	C	G	G	F	EUR, IBS
HG01668	-	G	C	C	A	G	T	C	C	G	G	F	EUR, IBS
HG01668	C	A	C	C	A	G	T	C	C	G	G	F	EUR, IBS
HG01669	-	G	C	C	A	G	T	C	C	G	G	M	EUR, IBS
HG01669	C	A	C	C	A	G	T	C	C	G	G	M	EUR, IBS
HG01670	-	G	C	C	A	G	T	C	C	G	G	F	EUR, IBS
HG01670	-	G	C	C	A	G	T	C	C	G	G	F	EUR, IBS
HG01672	C	A	C	G	G	A	C	T	C	G	A	M	EUR, IBS
HG01672	C	G	C	G	G	G	C	C	C	G	G	M	EUR, IBS
HG01673	-	G	C	C	A	G	T	C	C	G	G	F	EUR, IBS
HG01673	C	A	C	C	A	G	T	C	C	G	G	F	EUR, IBS
HG01675	C	A	C	C	A	G	T	C	C	G	G	M	EUR, IBS
HG01675	-	G	C	C	A	G	T	C	C	G	G	M	EUR, IBS
HG01676	C	G	C	G	G	G	C	C	C	G	G	F	EUR, IBS
HG01676	-	G	C	C	A	G	T	C	C	G	G	F	EUR, IBS
HG01678	C	G	C	C	A	G	T	C	C	G	G	M	EUR, IBS
HG01678	-	G	C	C	A	G	T	C	C	G	G	M	EUR, IBS
HG01679	C	A	C	C	A	G	T	C	C	G	G	F	EUR, IBS
HG01679	C	A	C	C	A	G	T	C	C	G	G	F	EUR, IBS
HG01680	-	G	C	C	A	G	T	C	C	G	G	M	EUR, IBS
HG01680	-	G	C	C	A	G	T	C	C	G	G	M	EUR, IBS
HG01682	-	G	C	C	A	G	T	C	C	G	G	M	EUR, IBS
HG01682	C	G	C	G	G	G	C	T	C	G	A	M	EUR, IBS
HG01684	-	G	C	C	A	G	T	C	C	G	G	F	EUR, IBS
HG01684	-	G	C	C	A	G	T	C	C	G	G	F	EUR, IBS
HG01685	-	G	C	C	A	G	T	C	C	G	G	F	EUR, IBS
HG01685	-	G	C	C	A	G	T	C	C	G	G	F	EUR, IBS
HG01686	-	G	C	C	A	G	T	C	C	G	G	M	EUR, IBS
HG01686	-	G	C	C	A	G	T	C	C	G	G	M	EUR, IBS
HG01694	C	A	C	C	A	G	T	C	C	G	G	M	EUR, IBS
HG01694	C	A	C	C	A	G	T	C	C	G	G	M	EUR, IBS
HG01695	-	G	C	C	A	G	T	C	C	G	G	F	EUR, IBS
HG01695	-	G	C	C	A	G	T	C	C	G	G	F	EUR, IBS
HG01697	-	G	C	C	A	G	T	C	C	G	G	F	EUR, IBS
HG01697	-	G	C	C	A	G	T	C	C	G	G	F	EUR, IBS
HG01699	C	G	C	G	G	G	C	C	C	G	G	M	EUR, IBS
HG01699	-	G	C	C	A	G	T	C	C	G	G	M	EUR, IBS
HG01700	-	G	C	C	A	G	T	C	C	G	G	M	EUR, IBS
HG01700	C	G	C	G	G	G	C	C	C	G	G	M	EUR, IBS
HG01702	-	G	C	C	A	G	T	C	C	G	G	F	EUR, IBS
HG01702	C	A	C	G	G	A	C	T	C	G	A	F	EUR, IBS
HG01704	C	G	C	C	A	G	T	C	C	G	G	F	EUR, IBS
HG01704	C	G	C	C	A	G	T	C	C	G	G	F	EUR, IBS
HG01705	C	A	C	C	A	G	T	C	C	G	G	M	EUR, IBS
HG01705	C	A	C	C	A	G	T	C	C	G	G	M	EUR, IBS
HG01707	C	A	C	C	A	G	T	C	C	G	A	F	EUR, IBS
HG01707	C	A	C	G	G	A	C	T	C	G	A	F	EUR, IBS
HG01708	-	G	C	C	A	G	T	C	C	G	G	M	EUR, IBS
HG01708	C	A	C	C	A	G	T	C	C	G	G	M	EUR, IBS
HG01709	C	A	C	C	A	G	T	C	C	G	G	M	EUR, IBS
HG01709	C	A	C	G	G	A	C	T	C	G	A	M	EUR, IBS
HG01710	C	A	C	G	G	A	C	T	C	G	A	F	EUR, IBS
HG01710	-	G	C	C	A	G	T	C	C	G	G	F	EUR, IBS
HG01746	-	G	C	C	A	G	T	C	C	G	G	F	EUR, IBS
HG01746	C	A	C	C	A	G	T	C	C	G	G	F	EUR, IBS
HG01747	-	G	C	C	A	G	T	C	C	G	G	M	EUR, IBS
HG01747	C	A	C	G	G	A	C	T	C	G	G	M	EUR, IBS
HG01756	C	A	C	C	A	G	T	C	C	G	G	M	EUR, IBS
HG01756	-	G	C	C	A	G	T	C	C	G	G	M	EUR, IBS
HG01757	-	G	C	C	A	G	T	C	C	G	G	F	EUR, IBS
HG01757	C	A	C	C	A	G	T	C	C	G	G	F	EUR, IBS
HG01761	-	G	C	C	A	G	T	C	C	G	G	M	EUR, IBS
HG01761	-	G	C	C	A	G	T	C	C	G	G	M	EUR, IBS
HG01762	-	G	C	C	A	G	T	C	C	G	G	F	EUR, IBS
HG01762	C	A	C	C	A	G	T	C	C	G	G	F	EUR, IBS
HG01765	-	G	C	C	A	G	T	C	C	G	G	M	EUR, IBS
HG01765	-	G	C	C	A	G	T	C	C	G	G	M	EUR, IBS
HG01766	C	A	C	C	A	G	T	C	C	G	G	F	EUR, IBS
HG01766	-	G	C	C	A	G	T	C	C	G	G	F	EUR, IBS
HG01767	C	G	C	G	G	G	C	C	C	G	G	M	EUR, IBS
HG01767	C	G	C	G	G	G	C	C	C	G	G	M	EUR, IBS
HG01768	-	G	C	C	A	G	T	C	C	G	G	F	EUR, IBS
HG01768	-	G	C	C	A	G	T	C	C	G	G	F	EUR, IBS
HG01770	-	G	C	C	A	G	T	C	C	G	G	F	EUR, IBS
HG01770	C	G	C	G	G	G	C	C	C	G	G	F	EUR, IBS
HG01771	C	A	C	C	A	G	T	C	C	G	G	M	EUR, IBS
HG01771	C	A	C	G	G	A	C	T	C	G	A	M	EUR, IBS
HG01773	C	A	C	C	A	G	T	C	C	G	G	F	EUR, IBS
HG01773	-	G	C	C	A	G	T	C	C	G	G	F	EUR, IBS
HG01775	-	G	C	C	A	G	T	C	C	G	G	M	EUR, IBS
HG01775	C	A	C	C	A	G	T	C	C	G	G	M	EUR, IBS
HG01776	C	A	C	C	A	G	T	C	C	G	G	F	EUR, IBS
HG01776	-	G	C	C	A	G	T	C	C	G	G	F	EUR, IBS
HG01777	C	A	C	G	G	A	C	T	C	G	A	M	EUR, IBS
HG01777	C	A	C	G	G	A	C	T	C	G	G	M	EUR, IBS
HG01779	-	G	C	C	A	G	T	C	C	G	G	F	EUR, IBS
HG01779	C	A	C	C	A	G	T	C	C	G	G	F	EUR, IBS
HG01781	C	G	C	G	G	G	C	C	C	G	G	M	EUR, IBS
HG01781	C	A	C	C	A	G	T	C	C	G	G	M	EUR, IBS
HG01783	-	G	C	C	A	G	T	C	C	G	G	M	EUR, IBS
HG01783	C	A	C	C	A	G	T	C	C	G	G	M	EUR, IBS
HG01784	-	G	C	C	A	G	T	C	C	G	G	F	EUR, IBS
HG01784	-	G	C	C	A	G	T	C	C	G	G	F	EUR, IBS
HG01785	-	G	C	C	A	G	T	C	C	G	G	M	EUR, IBS
HG01785	C	G	C	G	G	G	C	C	C	G	G	M	EUR, IBS
HG01786	-	G	C	C	A	G	T	C	C	G	G	F	EUR, IBS
HG01786	C	G	C	G	G	G	C	C	C	G	G	F	EUR, IBS
HG01789	-	G	C	C	A	G	T	C	C	G	G	M	EUR, GBR
HG01789	-	G	C	C	A	G	T	C	C	G	G	M	EUR, GBR
HG01790	C	A	C	C	A	G	T	C	C	G	G	F	EUR, GBR
HG01790	C	A	C	C	A	G	T	C	C	G	G	F	EUR, GBR
HG01791	C	A	C	G	G	A	C	T	C	G	A	M	EUR, GBR
HG01791	C	G	C	G	G	G	C	C	C	G	G	M	EUR, GBR
HG01794	-	G	C	C	A	G	T	C	C	G	G	F	CDX, EAS
HG01794	-	G	C	C	A	G	T	C	C	G	G	F	CDX, EAS
HG01795	C	A	C	G	G	G	C	C	C	G	G	F	CDX, EAS
HG01795	-	G	C	C	A	G	T	C	C	G	G	F	CDX, EAS
HG01796	-	G	C	C	A	G	T	C	C	G	G	F	CDX, EAS
HG01796	C	G	C	C	A	G	T	C	C	G	G	F	CDX, EAS
HG01797	-	G	C	C	A	G	T	C	C	G	G	F	CDX, EAS
HG01797	C	G	C	C	A	G	T	C	C	G	G	F	CDX, EAS
HG01798	-	G	C	C	A	G	T	C	C	G	G	F	CDX, EAS
HG01798	C	G	T	G	G	G	C	C	C	G	G	F	CDX, EAS
HG01799	-	G	C	C	A	G	T	C	C	G	G	F	CDX, EAS
HG01799	-	G	C	G	G	G	C	C	C	G	G	F	CDX, EAS
HG01800	C	A	C	G	G	G	C	C	C	G	G	F	CDX, EAS
HG01800	C	A	C	G	G	G	C	C	C	G	G	F	CDX, EAS
HG01801	-	G	C	C	A	G	T	C	C	G	G	F	CDX, EAS
HG01801	C	G	C	C	A	G	T	C	C	G	G	F	CDX, EAS
HG01802	-	G	C	C	A	G	T	C	C	G	G	F	CDX, EAS
HG01802	C	G	C	G	G	G	C	C	C	G	G	F	CDX, EAS
HG01804	C	G	T	G	G	G	C	C	C	G	G	F	CDX, EAS
HG01804	C	G	C	G	G	G	C	C	C	G	G	F	CDX, EAS
HG01805	C	G	C	G	G	G	C	C	C	G	G	F	CDX, EAS
HG01805	-	G	C	C	A	G	T	C	T	G	G	F	CDX, EAS
HG01806	C	G	C	C	A	G	T	C	C	G	G	F	CDX, EAS
HG01806	C	G	C	G	G	G	C	C	C	G	G	F	CDX, EAS
HG01807	C	G	C	G	G	G	C	C	C	G	G	F	CDX, EAS
HG01807	-	G	C	C	A	G	T	C	C	G	G	F	CDX, EAS
HG01808	-	G	C	C	A	G	T	C	C	G	G	F	CDX, EAS
HG01808	-	G	C	C	A	G	T	C	C	G	G	F	CDX, EAS
HG01809	C	G	C	G	G	G	C	C	C	G	A	F	CDX, EAS
HG01809	C	A	C	G	G	G	C	C	C	G	G	F	CDX, EAS
HG01810	C	G	T	C	A	G	T	C	C	G	G	M	CDX, EAS
HG01810	-	G	C	C	A	G	T	C	C	G	G	M	CDX, EAS
HG01811	-	G	C	C	A	G	T	C	C	G	G	M	CDX, EAS
HG01811	-	G	C	G	G	G	C	C	C	G	G	M	CDX, EAS
HG01812	C	G	C	G	G	G	C	C	C	G	G	F	CDX, EAS
HG01812	-	G	C	C	A	G	T	C	C	G	G	F	CDX, EAS
HG01813	-	G	C	C	A	G	T	C	C	G	G	F	CDX, EAS
HG01813	C	A	C	G	G	G	C	C	C	G	G	F	CDX, EAS
HG01815	C	G	C	G	G	G	C	C	C	G	G	F	CDX, EAS
HG01815	-	G	C	C	A	G	T	C	C	G	G	F	CDX, EAS
HG01816	C	G	C	G	G	G	C	C	C	G	A	M	CDX, EAS
HG01816	C	G	C	G	G	G	C	C	C	G	A	M	CDX, EAS
HG01817	C	A	C	G	G	G	C	C	C	G	G	F	CDX, EAS
HG01817	C	G	C	G	G	G	C	C	C	G	G	F	CDX, EAS
HG01840	C	G	C	G	G	G	C	C	C	G	A	M	EAS, KHV
HG01840	-	G	C	C	A	G	T	C	C	G	G	M	EAS, KHV
HG01841	C	G	C	G	G	G	C	C	C	G	G	F	EAS, KHV
HG01841	-	G	C	C	A	G	T	C	C	G	G	F	EAS, KHV
HG01842	C	G	T	G	G	G	C	C	C	G	G	M	EAS, KHV
HG01842	-	G	C	C	A	G	T	C	C	G	G	M	EAS, KHV
HG01843	-	G	C	C	A	G	T	C	T	G	G	F	EAS, KHV
HG01843	C	G	C	G	G	G	C	C	C	G	G	F	EAS, KHV
HG01844	C	A	C	G	G	G	C	C	C	G	G	M	EAS, KHV
HG01844	C	A	C	G	G	G	C	C	C	G	A	M	EAS, KHV
HG01845	C	G	C	G	G	G	C	C	C	G	G	F	EAS, KHV
HG01845	-	G	C	C	A	G	T	C	T	G	G	F	EAS, KHV
HG01846	-	G	C	C	A	G	T	C	C	G	G	M	EAS, KHV
HG01846	-	G	C	C	A	G	T	C	C	G	G	M	EAS, KHV
HG01847	C	A	C	G	G	G	C	C	C	G	G	F	EAS, KHV
HG01847	-	G	C	C	A	G	T	C	C	G	G	F	EAS, KHV
HG01848	-	G	C	C	A	G	T	C	C	G	G	F	EAS, KHV
HG01848	-	G	C	C	A	G	T	C	C	G	G	F	EAS, KHV
HG01849	-	G	C	C	A	G	T	C	C	G	G	M	EAS, KHV
HG01849	C	G	C	G	G	G	C	C	C	G	G	M	EAS, KHV
HG01850	C	A	C	G	G	G	C	C	C	G	G	F	EAS, KHV
HG01850	-	G	C	C	A	G	T	C	C	G	G	F	EAS, KHV
HG01851	-	G	C	C	A	G	T	C	C	G	G	F	EAS, KHV
HG01851	-	G	C	C	A	G	T	C	C	G	G	F	EAS, KHV
HG01852	-	G	C	C	A	G	T	C	C	G	G	M	EAS, KHV
HG01852	-	G	C	C	A	G	T	C	C	G	G	M	EAS, KHV
HG01853	-	G	C	C	A	G	T	C	C	G	G	F	EAS, KHV
HG01853	-	G	C	C	A	G	T	C	C	G	G	F	EAS, KHV
HG01855	C	G	C	G	G	G	C	C	C	G	A	F	EAS, KHV
HG01855	C	A	C	G	G	G	C	C	C	G	G	F	EAS, KHV
HG01857	-	G	C	C	A	G	T	C	C	G	G	F	EAS, KHV
HG01857	-	G	C	C	A	G	T	C	C	G	G	F	EAS, KHV
HG01858	C	A	C	G	G	G	C	C	C	G	G	F	EAS, KHV
HG01858	-	G	C	C	A	G	T	C	C	G	G	F	EAS, KHV
HG01859	C	G	C	G	G	G	C	C	C	G	G	F	EAS, KHV
HG01859	C	A	C	G	G	A	C	C	C	G	A	F	EAS, KHV
HG01860	-	G	C	C	A	G	T	C	C	G	G	M	EAS, KHV
HG01860	C	G	C	G	G	G	C	C	C	G	G	M	EAS, KHV
HG01861	C	A	C	G	G	A	C	C	C	G	G	M	EAS, KHV
HG01861	-	G	C	C	A	G	T	C	C	G	G	M	EAS, KHV
HG01862	-	G	C	C	A	G	T	C	C	G	G	F	EAS, KHV
HG01862	-	G	C	C	A	G	T	C	C	G	G	F	EAS, KHV
HG01863	-	G	C	C	A	G	T	C	C	G	G	F	EAS, KHV
HG01863	-	G	C	C	A	G	T	C	C	G	G	F	EAS, KHV
HG01864	-	G	C	C	A	G	T	C	C	G	G	M	EAS, KHV
HG01864	-	G	C	C	A	G	T	C	C	G	G	M	EAS, KHV
HG01865	-	G	C	C	A	G	T	C	C	G	G	M	EAS, KHV
HG01865	-	G	C	C	A	G	T	C	C	G	G	M	EAS, KHV
HG01866	C	G	C	G	G	G	C	C	C	G	G	M	EAS, KHV
HG01866	-	G	C	C	A	G	T	C	C	G	G	M	EAS, KHV
HG01867	C	A	C	G	G	G	C	C	C	G	G	M	EAS, KHV
HG01867	-	G	C	C	A	G	T	C	C	G	G	M	EAS, KHV
HG01868	-	G	C	C	A	G	T	C	C	G	G	F	EAS, KHV
HG01868	-	G	C	C	A	G	T	C	C	G	G	F	EAS, KHV
HG01869	-	G	C	C	A	G	T	C	C	G	G	F	EAS, KHV
HG01869	-	G	C	C	A	G	T	C	C	G	G	F	EAS, KHV
HG01870	-	G	C	C	A	G	T	C	C	G	G	F	EAS, KHV
HG01870	C	G	C	G	G	G	C	C	C	G	G	F	EAS, KHV
HG01871	C	G	C	G	G	G	C	C	C	G	G	F	EAS, KHV
HG01871	-	G	C	C	A	G	T	C	C	G	G	F	EAS, KHV
HG01872	-	G	C	C	A	G	T	C	C	G	G	M	EAS, KHV
HG01872	-	G	C	C	A	G	T	C	C	G	G	M	EAS, KHV
HG01873	C	G	C	G	G	G	C	C	C	G	A	M	EAS, KHV
HG01873	C	G	C	G	G	G	C	C	C	G	A	M	EAS, KHV
HG01874	-	G	C	C	A	G	T	C	C	G	G	F	EAS, KHV
HG01874	-	G	C	C	A	G	T	C	C	G	G	F	EAS, KHV
HG01878	-	G	C	C	A	G	T	C	C	G	G	F	EAS, KHV
HG01878	-	G	C	C	A	G	T	C	C	G	G	F	EAS, KHV
HG01879	C	G	C	C	A	G	T	C	C	G	G	M	ACB, AFR, ALL
HG01879	-	G	C	C	A	G	T	C	C	G	G	M	ACB, AFR, ALL
HG01880	C	A	C	C	A	G	T	C	C	G	G	F	ACB, AFR, ALL
HG01880	C	G	C	C	A	G	T	C	C	G	G	F	ACB, AFR, ALL
HG01882	C	G	C	C	A	G	T	C	C	G	G	M	ACB, AFR, ALL
HG01882	C	G	C	C	A	G	T	C	C	G	G	M	ACB, AFR, ALL
HG01883	C	G	C	C	A	G	T	C	C	G	G	F	ACB, AFR, ALL
HG01883	C	A	C	G	G	A	C	T	C	G	A	F	ACB, AFR, ALL
HG01885	-	G	C	C	A	G	T	C	C	G	A	M	ACB, AFR, ALL
HG01885	C	G	C	C	G	G	T	C	C	G	G	M	ACB, AFR, ALL
HG01886	C	G	C	C	A	G	T	C	C	G	G	F	ACB, AFR, ALL
HG01886	-	G	C	C	A	G	T	C	C	G	G	F	ACB, AFR, ALL
HG01889	C	G	C	G	G	G	T	C	C	A	G	F	ACB, AFR, ALL
HG01889	C	G	C	G	G	G	T	C	C	G	G	F	ACB, AFR, ALL
HG01890	C	G	C	C	A	G	T	C	C	G	G	M	ACB, AFR, ALL
HG01890	C	G	C	C	A	G	T	C	C	G	G	M	ACB, AFR, ALL
HG01892	-	G	C	C	A	G	T	C	C	G	G	M	AMR, PEL
HG01892	-	G	C	C	A	G	T	C	C	G	G	M	AMR, PEL
HG01893	C	G	C	G	G	G	C	C	C	G	G	F	AMR, PEL
HG01893	-	G	C	C	A	G	T	C	C	G	G	F	AMR, PEL
HG01894	-	G	C	C	A	G	T	C	C	G	G	F	ACB, AFR, ALL
HG01894	-	G	C	C	A	G	T	C	C	G	G	F	ACB, AFR, ALL
HG01896	C	G	C	C	G	G	T	C	C	G	G	F	ACB, AFR, ALL
HG01896	-	G	C	C	A	G	T	C	C	G	G	F	ACB, AFR, ALL
HG01912	-	G	C	G	G	G	C	C	C	G	G	M	ACB, AFR, ALL
HG01912	-	G	C	C	A	G	T	C	C	G	G	M	ACB, AFR, ALL
HG01914	C	G	C	C	A	G	T	C	C	G	G	M	ACB, AFR, ALL
HG01914	C	G	C	C	A	G	T	C	C	G	G	M	ACB, AFR, ALL
HG01915	C	G	C	C	A	G	T	C	C	G	G	F	ACB, AFR, ALL
HG01915	-	G	C	C	A	G	T	C	C	G	G	F	ACB, AFR, ALL
HG01917	-	G	C	C	A	G	T	C	C	G	G	M	AMR, PEL
HG01917	-	G	C	C	A	G	T	C	C	G	G	M	AMR, PEL
HG01918	-	G	C	C	A	G	T	C	C	G	G	F	AMR, PEL
HG01918	-	G	C	C	A	G	T	C	C	G	G	F	AMR, PEL
HG01920	-	G	C	C	A	G	T	C	C	G	G	M	AMR, PEL
HG01920	-	G	C	C	A	G	T	C	C	G	G	M	AMR, PEL
HG01921	-	G	C	C	A	G	T	C	C	G	A	F	AMR, PEL
HG01921	-	G	C	C	A	G	T	C	C	G	G	F	AMR, PEL
HG01923	-	G	C	C	A	G	T	C	C	G	G	M	AMR, PEL
HG01923	-	G	C	C	A	G	T	C	C	G	G	M	AMR, PEL
HG01924	C	G	C	G	G	G	C	C	C	G	G	F	AMR, PEL
HG01924	-	G	C	C	A	G	T	C	C	G	G	F	AMR, PEL
HG01926	-	G	C	C	A	G	T	C	C	G	G	M	AMR, PEL
HG01926	-	G	C	C	A	G	T	C	C	G	G	M	AMR, PEL
HG01927	-	G	C	C	A	G	T	C	C	G	G	F	AMR, PEL
HG01927	C	A	C	C	A	G	T	C	C	G	G	F	AMR, PEL
HG01932	-	G	C	C	A	G	T	C	C	G	G	M	AMR, PEL
HG01932	-	G	C	C	A	G	T	C	C	G	G	M	AMR, PEL
HG01933	-	G	C	C	A	G	T	C	C	G	G	F	AMR, PEL
HG01933	C	A	C	C	A	G	T	C	C	G	G	F	AMR, PEL
HG01935	-	G	C	C	A	G	T	C	C	G	G	M	AMR, PEL
HG01935	C	A	C	C	A	G	T	C	C	G	G	M	AMR, PEL
HG01936	-	G	C	C	A	G	T	C	C	G	G	F	AMR, PEL
HG01936	-	G	C	C	A	G	T	C	C	G	G	F	AMR, PEL
HG01938	-	G	C	C	A	G	T	C	C	G	G	M	AMR, PEL
HG01938	-	G	C	C	A	G	T	C	C	G	G	M	AMR, PEL
HG01939	-	G	C	C	A	G	T	C	C	G	G	F	AMR, PEL
HG01939	-	G	C	C	A	G	T	C	C	G	G	F	AMR, PEL
HG01941	C	A	C	C	A	G	T	C	C	G	G	M	AMR, PEL
HG01941	-	G	C	C	A	G	T	C	C	G	G	M	AMR, PEL
HG01942	-	G	C	C	A	G	T	C	C	G	G	F	AMR, PEL
HG01942	-	G	C	C	A	G	T	C	C	G	G	F	AMR, PEL
HG01944	-	G	C	C	A	G	T	C	T	G	G	M	AMR, PEL
HG01944	-	G	C	C	A	G	T	C	C	G	G	M	AMR, PEL
HG01945	-	G	C	C	A	G	T	C	C	G	G	F	AMR, PEL
HG01945	-	G	C	C	A	G	T	C	C	G	G	F	AMR, PEL
HG01947	-	G	C	C	A	G	T	C	C	G	G	M	AMR, PEL
HG01947	-	G	C	C	A	G	T	C	C	G	G	M	AMR, PEL
HG01948	C	G	C	G	G	G	C	C	C	G	G	F	AMR, PEL
HG01948	-	G	C	C	A	G	T	C	C	G	G	F	AMR, PEL
HG01950	-	G	C	C	A	G	T	C	C	G	G	M	AMR, PEL
HG01950	-	G	C	C	A	G	T	C	C	G	G	M	AMR, PEL
HG01951	-	G	C	C	A	G	T	C	C	G	G	F	AMR, PEL
HG01951	-	G	C	C	A	G	T	C	C	G	G	F	AMR, PEL
HG01953	-	G	C	C	A	G	T	C	C	G	G	M	AMR, PEL
HG01953	-	G	C	C	A	G	T	C	C	G	G	M	AMR, PEL
HG01954	-	G	C	C	A	G	T	C	C	G	G	F	AMR, PEL
HG01954	-	G	C	C	A	G	T	C	C	G	G	F	AMR, PEL
HG01956	C	G	C	C	A	G	C	C	C	G	G	F	ACB, AFR, ALL
HG01956	C	G	C	C	A	G	T	C	C	G	G	F	ACB, AFR, ALL
HG01958	C	G	C	G	G	A	T	C	C	G	A	F	ACB, AFR, ALL
HG01958	C	G	C	C	A	G	T	C	C	G	A	F	ACB, AFR, ALL
HG01961	-	G	C	C	A	G	T	C	C	G	G	M	AMR, PEL
HG01961	-	G	C	C	A	G	T	C	C	G	G	M	AMR, PEL
HG01965	C	A	C	C	A	G	T	C	C	G	G	F	AMR, PEL
HG01965	-	G	C	C	A	G	T	C	C	G	G	F	AMR, PEL
HG01967	-	G	C	C	A	G	T	C	C	G	G	M	AMR, PEL
HG01967	-	G	C	C	A	G	T	C	C	G	G	M	AMR, PEL
HG01968	-	G	C	C	A	G	T	C	C	G	G	F	AMR, PEL
HG01968	-	G	C	C	A	G	T	C	C	G	G	F	AMR, PEL
HG01970	C	A	C	C	A	G	T	C	C	G	G	M	AMR, PEL
HG01970	-	G	C	C	A	G	T	C	C	G	A	M	AMR, PEL
HG01971	-	G	C	C	A	G	T	C	C	G	G	F	AMR, PEL
HG01971	C	G	C	G	G	G	C	C	C	G	G	F	AMR, PEL
HG01973	C	A	C	G	G	A	C	T	C	G	A	F	AMR, PEL
HG01973	-	G	C	C	A	G	T	C	C	G	G	F	AMR, PEL
HG01974	-	G	C	C	A	G	T	C	C	G	G	M	AMR, PEL
HG01974	-	G	C	C	A	G	T	C	C	G	G	M	AMR, PEL
HG01976	-	G	C	C	A	G	T	C	C	G	G	F	AMR, PEL
HG01976	-	G	C	C	A	G	T	C	C	G	G	F	AMR, PEL
HG01977	-	G	C	C	A	G	T	C	C	G	G	M	AMR, PEL
HG01977	C	G	C	G	G	G	C	C	C	G	G	M	AMR, PEL
HG01979	C	A	C	C	A	G	T	C	C	G	G	M	AMR, PEL
HG01979	-	G	C	C	A	G	T	C	C	G	G	M	AMR, PEL
HG01980	-	G	C	C	A	G	T	C	C	G	G	F	AMR, PEL
HG01980	-	G	C	C	A	G	T	C	C	G	G	F	AMR, PEL
HG01982	-	G	C	C	A	G	T	C	C	G	G	M	AMR, PEL
HG01982	-	G	C	C	A	G	T	C	C	G	G	M	AMR, PEL
HG01985	C	G	C	C	A	G	T	C	C	G	G	F	ACB, AFR, ALL
HG01985	-	G	C	C	A	G	T	C	C	G	G	F	ACB, AFR, ALL
HG01986	-	G	C	C	A	G	T	C	C	G	G	M	ACB, AFR, ALL
HG01986	C	G	C	C	A	G	T	C	C	G	G	M	ACB, AFR, ALL
HG01988	-	G	C	C	A	G	T	C	C	G	G	M	ACB, AFR, ALL
HG01988	-	G	C	C	A	G	T	C	C	G	G	M	ACB, AFR, ALL
HG01989	-	G	C	C	A	G	T	C	C	G	G	F	ACB, AFR, ALL
HG01989	C	G	C	C	A	G	T	C	C	G	G	F	ACB, AFR, ALL
HG01990	C	G	C	C	A	G	T	C	C	G	G	M	ACB, AFR, ALL
HG01990	-	G	C	C	A	G	T	C	C	G	G	M	ACB, AFR, ALL
HG01991	-	G	C	C	A	G	T	C	C	G	G	M	AMR, PEL
HG01991	-	G	C	C	A	G	T	C	C	G	G	M	AMR, PEL
HG01992	-	G	C	C	A	G	T	C	C	G	G	F	AMR, PEL
HG01992	-	G	C	C	A	G	T	C	C	G	G	F	AMR, PEL
HG01997	C	A	C	C	A	G	T	C	C	G	G	F	AMR, PEL
HG01997	-	G	C	C	A	G	T	C	C	G	G	F	AMR, PEL
HG02002	-	G	C	C	A	G	T	C	C	G	G	M	AMR, PEL
HG02002	-	G	C	C	A	G	T	C	C	G	G	M	AMR, PEL
HG02003	-	G	C	C	A	G	T	C	C	G	G	F	AMR, PEL
HG02003	C	G	C	C	A	G	T	C	C	G	G	F	AMR, PEL
HG02006	C	A	C	G	G	G	T	C	C	A	G	F	AMR, PEL
HG02006	-	G	C	C	A	G	T	C	C	G	G	F	AMR, PEL
HG02008	-	G	C	C	A	G	T	C	C	G	A	M	AMR, PEL
HG02008	-	G	C	C	A	G	T	C	C	G	G	M	AMR, PEL
HG02009	-	G	C	C	A	G	T	C	C	G	G	M	ACB, AFR, ALL
HG02009	C	G	C	C	G	G	T	C	C	G	G	M	ACB, AFR, ALL
HG02010	C	A	C	C	A	G	T	C	C	G	G	F	ACB, AFR, ALL
HG02010	-	G	C	C	A	G	T	C	C	G	G	F	ACB, AFR, ALL
HG02012	C	G	C	C	A	G	T	C	C	G	G	F	ACB, AFR, ALL
HG02012	-	G	C	C	A	G	T	C	C	G	G	F	ACB, AFR, ALL
HG02013	-	G	C	C	A	G	T	C	C	G	G	M	ACB, AFR, ALL
HG02013	C	G	C	G	G	G	T	C	C	G	G	M	ACB, AFR, ALL
HG02014	C	G	C	G	G	G	T	C	C	A	G	M	ACB, AFR, ALL
HG02014	-	G	C	C	A	G	T	C	C	G	G	M	ACB, AFR, ALL
HG02016	C	G	C	G	G	G	C	C	C	G	G	F	EAS, KHV
HG02016	-	G	C	C	A	G	T	C	C	G	G	F	EAS, KHV
HG02017	C	G	C	G	G	G	C	C	C	G	G	M	EAS, KHV
HG02017	-	G	C	C	A	G	T	C	C	G	G	M	EAS, KHV
HG02019	-	G	C	C	A	G	T	C	C	G	G	F	EAS, KHV
HG02019	-	G	C	C	A	G	T	C	T	G	G	F	EAS, KHV
HG02020	-	G	C	C	A	G	T	C	C	G	G	M	EAS, KHV
HG02020	C	G	C	C	A	G	T	C	C	G	G	M	EAS, KHV
HG02023	-	G	C	C	A	G	T	C	C	G	G	M	EAS, KHV
HG02023	-	G	C	G	G	G	C	C	C	G	G	M	EAS, KHV
HG02025	-	G	C	C	A	G	T	C	C	G	G	F	EAS, KHV
HG02025	C	A	C	G	G	G	C	C	C	G	G	F	EAS, KHV
HG02026	C	A	C	G	G	A	C	C	C	G	A	M	EAS, KHV
HG02026	C	G	T	G	G	G	C	C	C	G	G	M	EAS, KHV
HG02028	-	G	C	C	A	G	T	C	C	G	G	F	EAS, KHV
HG02028	C	G	T	G	G	G	C	C	C	G	G	F	EAS, KHV
HG02029	-	G	C	C	A	G	T	C	C	G	G	M	EAS, KHV
HG02029	-	G	C	C	A	G	T	C	C	G	G	M	EAS, KHV
HG02031	C	G	C	C	A	G	T	C	C	G	G	F	EAS, KHV
HG02031	C	G	C	G	G	G	C	C	C	G	G	F	EAS, KHV
HG02032	-	G	C	C	A	G	T	C	C	G	G	M	EAS, KHV
HG02032	C	G	C	G	G	G	C	C	C	G	G	M	EAS, KHV
HG02035	C	G	C	G	G	G	C	C	C	G	G	M	EAS, KHV
HG02035	C	G	C	G	G	G	C	C	C	G	A	M	EAS, KHV
HG02040	-	G	C	C	A	G	T	C	C	G	G	M	EAS, KHV
HG02040	C	G	C	G	G	G	C	C	C	G	G	M	EAS, KHV
HG02047	C	G	C	G	G	G	C	C	C	G	G	M	EAS, KHV
HG02047	-	G	C	C	A	G	T	C	C	G	G	M	EAS, KHV
HG02048	-	G	C	C	A	G	T	C	C	G	G	F	EAS, KHV
HG02048	C	G	T	G	G	G	C	C	C	G	G	F	EAS, KHV
HG02049	-	G	C	C	A	G	T	C	C	G	G	F	EAS, KHV
HG02049	-	G	C	C	A	G	T	C	C	G	G	F	EAS, KHV
HG02050	-	G	C	C	A	G	T	C	C	G	G	M	EAS, KHV
HG02050	-	G	C	C	A	G	T	C	C	G	G	M	EAS, KHV
HG02051	-	G	C	C	A	G	T	C	C	G	G	M	ACB, AFR, ALL
HG02051	C	G	C	C	A	G	T	C	C	G	G	M	ACB, AFR, ALL
HG02052	C	G	C	C	A	G	T	C	C	G	A	F	ACB, AFR, ALL
HG02052	C	G	C	G	G	G	T	C	C	A	G	F	ACB, AFR, ALL
HG02053	-	G	C	C	A	G	T	C	C	G	G	M	ACB, AFR, ALL
HG02053	C	G	C	C	A	G	T	C	C	G	G	M	ACB, AFR, ALL
HG02054	C	G	C	C	A	G	T	C	C	G	G	F	ACB, AFR, ALL
HG02054	-	G	C	C	A	G	T	C	C	G	G	F	ACB, AFR, ALL
HG02057	-	G	C	C	A	G	T	C	C	G	G	F	EAS, KHV
HG02057	C	G	C	G	G	G	C	C	C	G	A	F	EAS, KHV
HG02058	-	G	C	C	A	G	T	C	C	G	G	M	EAS, KHV
HG02058	-	G	C	C	A	G	T	C	C	G	G	M	EAS, KHV
HG02060	-	G	C	C	A	G	T	C	C	G	G	F	EAS, KHV
HG02060	-	G	C	C	A	G	T	C	C	G	G	F	EAS, KHV
HG02061	C	G	C	G	G	G	C	C	C	G	G	M	EAS, KHV
HG02061	C	A	C	G	G	A	C	C	C	G	A	M	EAS, KHV
HG02064	-	G	C	C	A	G	T	C	C	G	G	M	EAS, KHV
HG02064	-	G	C	C	A	G	T	C	C	G	G	M	EAS, KHV
HG02067	-	G	C	C	A	G	T	C	C	G	G	M	EAS, KHV
HG02067	-	G	C	C	A	G	T	C	C	G	G	M	EAS, KHV
HG02069	C	G	C	G	G	G	C	C	C	G	G	F	EAS, KHV
HG02069	-	G	C	C	A	G	T	C	C	G	G	F	EAS, KHV
HG02070	C	A	C	G	G	A	C	C	C	G	G	M	EAS, KHV
HG02070	-	G	C	C	A	G	T	C	C	G	G	M	EAS, KHV
HG02072	-	G	C	C	A	G	T	C	C	G	G	F	EAS, KHV
HG02072	-	G	C	C	A	G	T	C	C	G	G	F	EAS, KHV
HG02073	C	G	C	G	G	G	C	C	C	G	G	M	EAS, KHV
HG02073	C	G	C	G	G	G	C	C	C	G	G	M	EAS, KHV
HG02075	C	A	C	G	G	A	C	C	C	G	A	F	EAS, KHV
HG02075	-	G	C	C	A	G	T	C	C	G	G	F	EAS, KHV
HG02076	C	A	C	G	G	A	C	C	C	G	A	M	EAS, KHV
HG02076	-	G	C	C	A	G	T	C	C	G	G	M	EAS, KHV
HG02078	C	G	C	G	G	G	C	C	C	G	A	F	EAS, KHV
HG02078	C	G	C	G	G	G	C	C	C	G	G	F	EAS, KHV
HG02079	-	G	C	C	A	G	T	C	C	G	G	M	EAS, KHV
HG02079	C	G	C	G	G	G	C	C	C	G	G	M	EAS, KHV
HG02081	-	G	C	C	A	G	T	C	C	G	G	F	EAS, KHV
HG02081	-	G	C	C	A	G	T	C	C	G	G	F	EAS, KHV
HG02082	-	G	C	C	A	G	T	C	C	G	G	M	EAS, KHV
HG02082	C	G	C	G	G	G	C	C	C	G	G	M	EAS, KHV
HG02084	C	A	C	G	G	G	C	C	C	G	G	F	EAS, KHV
HG02084	C	A	C	G	G	G	C	C	C	G	G	F	EAS, KHV
HG02085	-	G	C	C	A	G	T	C	C	G	G	M	EAS, KHV
HG02085	C	G	C	G	G	G	C	C	C	G	G	M	EAS, KHV
HG02086	C	G	C	G	G	G	C	C	C	G	G	F	EAS, KHV
HG02086	-	G	C	C	A	G	T	C	C	G	G	F	EAS, KHV
HG02087	-	G	C	C	A	G	T	C	T	G	G	F	EAS, KHV
HG02087	-	G	C	C	A	G	T	C	C	G	G	F	EAS, KHV
HG02088	-	G	C	G	G	G	C	C	C	G	G	M	EAS, KHV
HG02088	-	G	C	C	A	G	T	C	C	G	G	M	EAS, KHV
HG02089	-	G	C	C	A	G	T	C	C	G	G	F	AMR, PEL
HG02089	-	G	C	C	A	G	T	C	C	G	G	F	AMR, PEL
HG02090	-	G	C	C	A	G	T	C	C	G	G	M	AMR, PEL
HG02090	-	G	C	G	G	G	C	C	C	G	G	M	AMR, PEL
HG02095	C	G	C	C	A	G	T	C	C	G	A	F	ACB, AFR, ALL
HG02095	C	G	C	C	A	G	T	C	C	G	G	F	ACB, AFR, ALL
HG02102	-	G	C	C	A	G	T	C	C	G	G	F	AMR, PEL
HG02102	-	G	C	C	A	G	T	C	C	G	G	F	AMR, PEL
HG02104	-	G	C	C	A	G	T	C	C	G	G	M	AMR, PEL
HG02104	-	G	C	C	A	G	T	C	C	G	G	M	AMR, PEL
HG02105	-	G	C	C	A	G	T	C	C	G	G	F	AMR, PEL
HG02105	-	G	C	C	A	G	T	C	C	G	G	F	AMR, PEL
HG02107	C	G	C	C	G	G	T	C	C	G	G	M	ACB, AFR, ALL
HG02107	C	G	C	G	G	G	C	C	C	G	G	M	ACB, AFR, ALL
HG02108	C	G	C	C	A	G	T	C	C	G	G	F	ACB, AFR, ALL
HG02108	C	G	C	C	A	G	T	C	C	G	G	F	ACB, AFR, ALL
HG02111	-	G	C	C	A	G	T	C	C	G	A	F	ACB, AFR, ALL
HG02111	C	G	C	C	G	G	T	C	C	G	G	F	ACB, AFR, ALL
HG02113	-	G	C	C	A	G	T	C	C	G	G	F	EAS, KHV
HG02113	C	A	C	G	G	A	C	C	C	G	A	F	EAS, KHV
HG02116	C	G	C	G	G	G	C	C	C	G	G	M	EAS, KHV
HG02116	-	G	C	C	A	G	T	C	C	G	G	M	EAS, KHV
HG02121	-	G	C	C	A	G	T	C	C	G	G	F	EAS, KHV
HG02121	-	G	C	C	A	G	T	C	C	G	G	F	EAS, KHV
HG02122	C	A	C	G	G	A	C	C	C	G	A	M	EAS, KHV
HG02122	-	G	C	C	A	G	T	C	C	G	G	M	EAS, KHV
HG02127	-	G	C	C	A	G	T	C	C	G	G	F	EAS, KHV
HG02127	-	G	C	G	G	G	C	C	C	G	G	F	EAS, KHV
HG02128	-	G	C	C	A	G	T	C	C	G	G	M	EAS, KHV
HG02128	-	G	C	C	A	G	T	C	C	G	G	M	EAS, KHV
HG02130	-	G	C	C	A	G	T	C	C	G	G	F	EAS, KHV
HG02130	-	G	C	C	A	G	T	C	C	G	G	F	EAS, KHV
HG02131	-	G	C	C	A	G	T	C	C	G	G	M	EAS, KHV
HG02131	-	G	C	C	A	G	T	C	C	G	G	M	EAS, KHV
HG02133	-	G	C	C	A	G	T	C	C	G	G	F	EAS, KHV
HG02133	-	G	C	C	A	G	T	C	C	G	G	F	EAS, KHV
HG02134	-	G	C	C	A	G	T	C	C	G	G	M	EAS, KHV
HG02134	-	G	C	C	A	G	T	C	C	G	G	M	EAS, KHV
HG02136	-	G	C	C	A	G	T	C	C	G	G	F	EAS, KHV
HG02136	C	G	C	G	G	G	C	C	C	G	G	F	EAS, KHV
HG02137	-	G	C	C	A	G	T	C	C	G	G	M	EAS, KHV
HG02137	-	G	C	C	A	G	T	C	C	G	G	M	EAS, KHV
HG02138	-	G	C	C	A	G	T	C	C	G	G	M	EAS, KHV
HG02138	-	G	C	C	A	G	T	C	C	G	G	M	EAS, KHV
HG02139	-	G	C	C	A	G	T	C	C	G	G	F	EAS, KHV
HG02139	-	G	C	C	A	G	T	C	C	G	G	F	EAS, KHV
HG02140	-	G	C	C	A	G	T	C	C	G	G	F	EAS, KHV
HG02140	C	G	C	G	G	G	C	C	C	G	G	F	EAS, KHV
HG02141	-	G	C	C	A	G	T	C	C	G	G	M	EAS, KHV
HG02141	-	G	C	C	A	G	T	C	C	G	G	M	EAS, KHV
HG02142	C	G	C	C	A	G	T	C	C	G	G	F	EAS, KHV
HG02142	-	G	C	C	A	G	T	C	C	G	G	F	EAS, KHV
HG02143	-	G	C	C	A	G	T	C	C	G	A	M	ACB, AFR, ALL
HG02143	C	G	C	C	A	G	T	C	C	G	G	M	ACB, AFR, ALL
HG02144	C	G	C	C	A	G	T	C	C	G	G	F	ACB, AFR, ALL
HG02144	C	G	C	C	A	G	T	C	C	G	G	F	ACB, AFR, ALL
HG02146	-	G	C	C	A	G	T	C	C	G	G	M	AMR, PEL
HG02146	-	G	C	C	A	G	T	C	C	G	G	M	AMR, PEL
HG02147	-	G	C	C	A	G	T	C	C	G	G	F	AMR, PEL
HG02147	-	G	C	C	A	G	T	C	C	G	G	F	AMR, PEL
HG02150	-	G	C	C	A	G	T	C	C	G	G	M	AMR, PEL
HG02150	-	G	C	C	A	G	T	C	C	G	G	M	AMR, PEL
HG02151	C	G	C	G	G	G	C	C	C	G	G	F	CDX, EAS
HG02151	C	G	C	G	G	G	C	C	C	G	G	F	CDX, EAS
HG02152	-	G	C	C	A	G	T	C	C	G	G	F	CDX, EAS
HG02152	C	G	C	G	G	G	C	C	C	G	G	F	CDX, EAS
HG02153	C	G	C	G	G	G	C	C	C	G	G	F	CDX, EAS
HG02153	-	G	C	C	A	G	T	C	C	G	G	F	CDX, EAS
HG02154	-	G	C	C	A	G	T	C	C	G	G	F	CDX, EAS
HG02154	-	G	C	C	A	G	T	C	C	G	G	F	CDX, EAS
HG02155	C	G	C	G	G	G	C	C	C	G	G	F	CDX, EAS
HG02155	C	A	C	G	G	G	C	C	C	G	G	F	CDX, EAS
HG02156	-	G	C	C	A	G	T	C	T	G	G	F	CDX, EAS
HG02156	C	G	C	G	G	G	C	C	C	G	G	F	CDX, EAS
HG02164	-	G	C	C	A	G	T	C	C	G	G	F	CDX, EAS
HG02164	-	G	C	C	A	G	T	C	C	G	G	F	CDX, EAS
HG02165	C	A	C	G	G	G	C	C	C	G	G	F	CDX, EAS
HG02165	-	G	C	C	A	G	T	C	C	G	G	F	CDX, EAS
HG02166	C	G	C	G	G	G	C	C	C	G	A	F	CDX, EAS
HG02166	C	A	C	G	G	A	C	C	C	G	G	F	CDX, EAS
HG02178	C	A	C	G	G	A	C	C	C	G	A	F	CDX, EAS
HG02178	-	G	C	C	A	G	T	C	C	G	G	F	CDX, EAS
HG02179	-	G	C	C	A	G	T	C	C	G	G	F	CDX, EAS
HG02179	-	G	C	C	A	G	T	C	C	G	G	F	CDX, EAS
HG02180	C	A	C	G	G	A	C	C	C	G	A	F	CDX, EAS
HG02180	-	G	C	C	A	G	T	C	C	G	G	F	CDX, EAS
HG02181	-	G	C	C	A	G	T	C	C	G	G	F	CDX, EAS
HG02181	-	G	C	C	A	G	T	C	C	G	G	F	CDX, EAS
HG02182	C	G	C	G	G	G	C	C	C	G	G	F	CDX, EAS
HG02182	C	G	C	G	G	G	C	C	C	G	G	F	CDX, EAS
HG02184	-	G	C	C	A	G	T	C	C	G	G	F	CDX, EAS
HG02184	-	G	C	C	A	G	T	C	C	G	G	F	CDX, EAS
HG02185	-	G	C	G	G	G	C	C	C	G	G	F	CDX, EAS
HG02185	C	A	C	G	G	A	C	C	C	G	A	F	CDX, EAS
HG02186	C	G	C	C	A	G	T	C	C	G	G	F	CDX, EAS
HG02186	-	G	C	C	A	G	T	C	C	G	G	F	CDX, EAS
HG02187	-	G	C	C	A	G	T	C	C	G	G	F	CDX, EAS
HG02187	-	G	C	C	A	G	T	C	C	G	G	F	CDX, EAS
HG02188	-	G	C	C	A	G	T	C	C	G	G	F	CDX, EAS
HG02188	-	G	C	C	A	G	T	C	C	G	G	F	CDX, EAS
HG02190	-	G	C	C	A	G	T	C	C	G	G	F	CDX, EAS
HG02190	-	G	C	C	A	G	T	C	C	G	G	F	CDX, EAS
HG02215	-	G	C	C	A	G	T	C	C	G	G	F	EUR, GBR
HG02215	-	G	C	C	A	G	T	C	C	G	G	F	EUR, GBR
HG02219	C	A	C	C	A	G	T	C	C	G	G	M	EUR, IBS
HG02219	C	A	C	G	G	A	C	C	C	G	A	M	EUR, IBS
HG02220	-	G	C	C	A	G	T	C	C	G	G	F	EUR, IBS
HG02220	-	G	C	C	A	G	T	C	C	G	G	F	EUR, IBS
HG02221	C	A	C	C	A	G	T	C	C	G	G	M	EUR, IBS
HG02221	C	A	C	C	A	G	T	C	C	G	G	M	EUR, IBS
HG02223	-	G	C	C	A	G	T	C	C	G	G	F	EUR, IBS
HG02223	C	A	C	C	A	G	T	C	C	G	G	F	EUR, IBS
HG02224	-	G	C	C	A	G	T	C	C	G	G	M	EUR, IBS
HG02224	-	G	C	C	A	G	T	C	C	G	G	M	EUR, IBS
HG02230	-	G	C	C	A	G	T	C	C	G	G	F	EUR, IBS
HG02230	-	G	C	C	A	G	T	C	C	G	G	F	EUR, IBS
HG02231	C	G	C	G	G	G	C	C	C	G	G	M	EUR, IBS
HG02231	C	G	C	G	G	G	C	C	C	G	G	M	EUR, IBS
HG02232	C	A	C	G	G	A	C	T	C	G	A	F	EUR, IBS
HG02232	C	A	C	G	G	A	C	T	C	G	A	F	EUR, IBS
HG02233	-	G	C	C	A	G	T	C	C	G	G	M	EUR, IBS
HG02233	C	A	C	G	G	A	C	T	C	G	A	M	EUR, IBS
HG02235	C	A	C	C	A	G	T	C	C	G	G	F	EUR, IBS
HG02235	C	A	C	C	A	G	T	C	C	G	G	F	EUR, IBS
HG02236	C	G	C	G	G	G	C	C	C	G	G	M	EUR, IBS
HG02236	C	G	C	C	A	G	T	C	C	G	G	M	EUR, IBS
HG02238	C	A	C	G	G	G	C	C	C	G	G	M	EUR, IBS
HG02238	-	G	C	C	A	G	T	C	C	G	G	M	EUR, IBS
HG02239	-	G	C	C	A	G	T	C	C	G	G	F	EUR, IBS
HG02239	-	G	C	C	A	G	T	C	C	G	G	F	EUR, IBS
HG02250	-	G	C	C	A	G	T	C	C	G	G	M	CDX, EAS
HG02250	-	G	C	C	A	G	T	C	T	G	G	M	CDX, EAS
HG02252	-	G	C	C	A	G	T	C	C	G	G	F	AMR, PEL
HG02252	-	G	C	C	A	G	T	C	C	G	G	F	AMR, PEL
HG02253	-	G	C	C	A	G	T	C	C	G	G	M	AMR, PEL
HG02253	C	A	C	C	A	G	T	C	C	G	G	M	AMR, PEL
HG02255	C	G	C	C	A	G	T	C	C	G	G	M	ACB, AFR, ALL
HG02255	-	G	C	C	A	G	T	C	C	G	G	M	ACB, AFR, ALL
HG02256	C	A	C	C	A	G	T	C	C	G	G	F	ACB, AFR, ALL
HG02256	C	G	C	C	G	G	T	C	C	G	G	F	ACB, AFR, ALL
HG02259	-	G	C	C	A	G	T	C	C	G	A	M	AMR, PEL
HG02259	-	G	C	C	A	G	T	C	C	G	G	M	AMR, PEL
HG02260	-	G	C	C	A	G	T	C	C	G	G	F	AMR, PEL
HG02260	-	G	C	C	A	G	T	C	C	G	G	F	AMR, PEL
HG02262	-	G	C	C	A	G	T	C	C	G	G	M	AMR, PEL
HG02262	-	G	C	C	A	G	T	C	C	G	G	M	AMR, PEL
HG02265	-	G	C	C	A	G	T	C	C	G	G	M	AMR, PEL
HG02265	-	G	C	C	A	G	T	C	C	G	G	M	AMR, PEL
HG02266	-	G	C	C	A	G	T	C	C	G	G	F	AMR, PEL
HG02266	-	G	C	C	A	G	T	C	C	G	G	F	AMR, PEL
HG02271	-	G	C	C	A	G	T	C	C	G	G	M	AMR, PEL
HG02271	-	G	C	C	A	G	T	C	C	G	G	M	AMR, PEL
HG02272	-	G	C	C	A	G	T	C	C	G	G	F	AMR, PEL
HG02272	-	G	C	C	A	G	T	C	C	G	G	F	AMR, PEL
HG02274	-	G	C	C	A	G	T	C	C	G	A	M	AMR, PEL
HG02274	-	G	C	C	A	G	T	C	C	G	G	M	AMR, PEL
HG02275	-	G	C	C	A	G	T	C	C	G	G	F	AMR, PEL
HG02275	-	G	C	C	A	G	T	C	C	G	G	F	AMR, PEL
HG02277	-	G	C	C	A	G	T	C	C	G	G	M	AMR, PEL
HG02277	-	G	C	C	A	G	T	C	C	G	G	M	AMR, PEL
HG02278	-	G	C	C	A	G	T	C	C	G	G	F	AMR, PEL
HG02278	C	A	C	C	A	G	T	C	C	G	G	F	AMR, PEL
HG02281	C	G	C	C	A	G	T	C	C	G	G	M	ACB, AFR, ALL
HG02281	-	G	C	C	A	G	T	C	C	G	G	M	ACB, AFR, ALL
HG02282	C	G	C	C	A	G	T	C	C	G	G	F	ACB, AFR, ALL
HG02282	-	G	C	C	A	G	T	C	C	G	G	F	ACB, AFR, ALL
HG02283	-	G	C	C	A	G	T	C	C	G	G	M	ACB, AFR, ALL
HG02283	-	G	C	C	A	G	T	C	C	G	G	M	ACB, AFR, ALL
HG02284	-	G	C	G	G	G	T	C	C	G	G	M	ACB, AFR, ALL
HG02284	-	G	C	C	A	G	T	C	C	G	G	M	ACB, AFR, ALL
HG02285	-	G	C	C	A	G	T	C	C	G	G	M	AMR, PEL
HG02285	-	G	C	C	A	G	T	C	C	G	G	M	AMR, PEL
HG02286	C	A	C	C	A	G	T	C	C	G	G	F	AMR, PEL
HG02286	-	G	C	C	A	G	T	C	C	G	G	F	AMR, PEL
HG02291	C	G	C	C	A	G	T	C	C	G	G	M	AMR, PEL
HG02291	-	G	C	C	A	G	T	C	C	G	A	M	AMR, PEL
HG02292	C	A	C	C	A	G	T	C	C	G	G	F	AMR, PEL
HG02292	C	A	C	G	G	A	C	T	C	G	A	F	AMR, PEL
HG02298	C	A	C	C	A	G	T	C	C	G	G	F	AMR, PEL
HG02298	-	G	C	C	A	G	T	C	C	G	G	F	AMR, PEL
HG02299	-	G	C	C	A	G	T	C	C	G	G	M	AMR, PEL
HG02299	-	G	C	C	A	G	T	C	C	G	A	M	AMR, PEL
HG02301	-	G	C	C	A	G	T	C	C	G	G	F	AMR, PEL
HG02301	-	G	C	C	A	G	T	C	C	G	G	F	AMR, PEL
HG02304	-	G	C	C	A	G	T	C	C	G	G	M	AMR, PEL
HG02304	-	G	C	C	A	G	T	C	C	G	G	M	AMR, PEL
HG02307	-	G	C	C	A	G	T	C	C	G	G	M	ACB, AFR, ALL
HG02307	C	G	C	C	A	G	T	C	C	G	G	M	ACB, AFR, ALL
HG02308	C	G	C	C	G	G	T	C	C	G	G	F	ACB, AFR, ALL
HG02308	-	G	C	C	A	G	T	C	C	G	G	F	ACB, AFR, ALL
HG02309	C	G	C	G	G	A	C	C	C	G	G	F	ACB, AFR, ALL
HG02309	C	G	C	C	A	G	C	C	C	G	A	F	ACB, AFR, ALL
HG02312	C	A	C	G	G	A	C	T	C	G	A	F	AMR, PEL
HG02312	-	G	C	C	A	G	T	C	C	G	G	F	AMR, PEL
HG02314	-	G	C	C	A	G	T	C	C	G	G	M	ACB, AFR, ALL
HG02314	-	G	C	C	A	G	T	C	C	G	G	M	ACB, AFR, ALL
HG02315	C	G	C	G	G	A	C	T	C	G	A	F	ACB, AFR, ALL
HG02315	C	G	C	C	A	G	T	C	C	G	G	F	ACB, AFR, ALL
HG02317	-	G	C	C	A	G	T	C	C	G	G	M	ACB, AFR, ALL
HG02317	C	G	C	G	G	G	C	C	C	G	G	M	ACB, AFR, ALL
HG02318	C	G	C	C	G	G	T	C	C	G	G	F	ACB, AFR, ALL
HG02318	C	G	C	C	A	G	T	C	C	G	G	F	ACB, AFR, ALL
HG02322	-	G	C	C	A	G	T	C	C	G	G	F	ACB, AFR, ALL
HG02322	C	G	C	G	G	A	T	C	C	G	A	F	ACB, AFR, ALL
HG02323	C	G	C	C	A	G	T	C	C	G	A	M	ACB, AFR, ALL
HG02323	C	G	C	C	A	G	T	C	C	G	G	M	ACB, AFR, ALL
HG02325	C	G	C	G	G	G	T	C	C	G	G	F	ACB, AFR, ALL
HG02325	-	G	C	C	A	G	T	C	C	G	G	F	ACB, AFR, ALL
HG02330	C	A	C	C	A	G	T	C	C	G	G	M	ACB, AFR, ALL
HG02330	-	G	C	C	A	G	T	C	C	G	A	M	ACB, AFR, ALL
HG02332	C	G	C	C	A	G	T	C	C	G	G	M	ACB, AFR, ALL
HG02332	C	G	C	C	G	G	T	C	C	G	G	M	ACB, AFR, ALL
HG02334	-	G	C	C	A	G	T	C	C	G	G	M	ACB, AFR, ALL
HG02334	-	G	C	C	A	G	T	C	C	G	G	M	ACB, AFR, ALL
HG02337	-	G	C	C	A	G	T	C	C	G	G	F	ACB, AFR, ALL
HG02337	C	G	C	C	A	G	T	C	C	G	G	F	ACB, AFR, ALL
HG02339	C	G	C	C	A	G	T	C	C	G	G	F	ACB, AFR, ALL
HG02339	C	G	C	C	A	G	T	C	C	G	G	F	ACB, AFR, ALL
HG02343	C	G	C	C	A	G	T	C	C	G	G	M	ACB, AFR, ALL
HG02343	C	G	C	C	A	G	T	C	C	G	G	M	ACB, AFR, ALL
HG02345	-	G	C	C	A	G	T	C	C	G	G	F	AMR, PEL
HG02345	-	G	C	C	A	G	T	C	C	G	G	F	AMR, PEL
HG02348	-	G	C	C	A	G	T	C	C	G	G	F	AMR, PEL
HG02348	-	G	C	C	A	G	T	C	C	G	G	F	AMR, PEL
HG02351	C	G	C	G	G	G	C	C	C	G	G	M	CDX, EAS
HG02351	C	G	C	G	G	G	C	C	C	G	G	M	CDX, EAS
HG02353	-	G	C	C	A	G	T	C	C	G	G	M	CDX, EAS
HG02353	C	A	C	G	G	G	C	C	C	G	G	M	CDX, EAS
HG02355	-	G	C	C	A	G	T	C	C	G	G	M	CDX, EAS
HG02355	C	G	C	G	G	G	C	C	C	G	G	M	CDX, EAS
HG02356	-	G	C	C	A	G	T	C	C	G	G	M	CDX, EAS
HG02356	C	G	C	G	G	G	C	C	C	G	G	M	CDX, EAS
HG02360	-	G	C	C	A	G	T	C	C	G	G	M	CDX, EAS
HG02360	C	G	C	G	G	G	C	C	C	G	A	M	CDX, EAS
HG02364	C	A	C	G	G	G	C	C	C	G	G	M	CDX, EAS
HG02364	C	G	C	G	G	G	C	C	C	G	G	M	CDX, EAS
HG02367	C	G	C	G	G	G	C	C	C	G	G	M	CDX, EAS
HG02367	C	G	C	G	G	G	C	C	C	G	G	M	CDX, EAS
HG02371	-	G	C	C	A	G	T	C	C	G	G	M	CDX, EAS
HG02371	-	G	C	C	A	G	T	C	C	G	G	M	CDX, EAS
HG02373	-	G	C	C	A	G	T	C	C	G	G	M	CDX, EAS
HG02373	-	G	C	C	A	G	T	C	C	G	G	M	CDX, EAS
HG02374	C	A	C	G	G	G	C	C	C	G	G	M	CDX, EAS
HG02374	C	G	T	G	G	G	C	C	C	G	G	M	CDX, EAS
HG02375	C	A	C	G	G	A	C	C	C	G	A	M	CDX, EAS
HG02375	C	G	C	G	G	G	C	C	C	G	G	M	CDX, EAS
HG02379	-	G	C	C	A	G	T	C	C	G	G	M	CDX, EAS
HG02379	C	A	C	G	G	A	C	C	C	G	G	M	CDX, EAS
HG02380	-	G	C	C	A	G	T	C	C	G	G	M	CDX, EAS
HG02380	-	G	C	C	A	G	T	C	C	G	G	M	CDX, EAS
HG02382	C	A	C	G	G	A	C	C	C	G	G	M	CDX, EAS
HG02382	-	G	C	C	A	G	T	C	C	G	G	M	CDX, EAS
HG02383	-	G	C	C	A	G	T	C	C	G	G	M	CDX, EAS
HG02383	C	G	C	G	G	G	C	C	C	G	G	M	CDX, EAS
HG02384	C	G	C	G	G	G	C	C	C	G	G	M	CDX, EAS
HG02384	C	G	C	G	G	G	C	C	C	G	G	M	CDX, EAS
HG02385	-	G	C	C	A	G	T	C	C	G	G	M	CDX, EAS
HG02385	C	G	C	G	G	G	C	C	C	G	G	M	CDX, EAS
HG02386	-	G	C	C	A	G	T	C	C	G	G	M	CDX, EAS
HG02386	-	G	C	C	A	G	T	C	C	G	G	M	CDX, EAS
HG02389	-	G	C	G	G	G	C	C	C	G	G	M	CDX, EAS
HG02389	-	G	C	C	A	G	T	C	C	G	G	M	CDX, EAS
HG02390	C	G	C	G	G	G	C	C	C	G	A	M	CDX, EAS
HG02390	C	G	C	G	G	G	C	C	C	G	G	M	CDX, EAS
HG02391	-	G	C	C	A	G	T	C	C	G	G	M	CDX, EAS
HG02391	-	G	C	C	A	G	T	C	C	G	G	M	CDX, EAS
HG02392	C	G	C	G	G	G	C	C	C	G	G	M	CDX, EAS
HG02392	C	A	C	G	G	A	C	C	C	G	A	M	CDX, EAS
HG02394	-	G	C	C	A	G	T	C	C	G	G	M	CDX, EAS
HG02394	C	G	C	G	G	G	C	C	C	G	G	M	CDX, EAS
HG02395	C	G	C	G	G	G	C	C	C	G	A	M	CDX, EAS
HG02395	C	A	C	G	G	A	C	C	C	G	A	M	CDX, EAS
HG02396	-	G	C	C	A	G	T	C	C	G	G	M	CDX, EAS
HG02396	C	G	C	G	G	G	C	C	C	G	G	M	CDX, EAS
HG02397	-	G	C	C	A	G	T	C	C	G	G	M	CDX, EAS
HG02397	-	G	C	C	A	G	T	C	C	G	G	M	CDX, EAS
HG02398	-	G	C	C	A	G	T	C	C	G	G	M	CDX, EAS
HG02398	C	G	C	G	G	G	C	C	C	G	G	M	CDX, EAS
HG02399	-	G	C	C	A	G	T	C	C	G	G	M	CDX, EAS
HG02399	-	G	C	C	A	G	T	C	C	G	G	M	CDX, EAS
HG02401	-	G	C	C	A	G	T	C	C	G	G	M	CDX, EAS
HG02401	-	G	C	C	A	G	T	C	C	G	G	M	CDX, EAS
HG02402	C	G	T	G	G	G	C	C	C	G	G	M	CDX, EAS
HG02402	-	G	C	C	A	G	T	C	C	G	G	M	CDX, EAS
HG02406	C	G	C	G	G	G	C	C	C	G	G	M	CDX, EAS
HG02406	C	G	C	G	G	G	C	C	C	G	G	M	CDX, EAS
HG02407	-	G	C	C	A	G	T	C	C	G	G	M	CDX, EAS
HG02407	-	G	C	C	A	G	T	C	C	G	G	M	CDX, EAS
HG02408	C	G	C	G	G	G	C	C	C	G	A	M	CDX, EAS
HG02408	-	G	C	C	A	G	T	C	C	G	G	M	CDX, EAS
HG02409	-	G	C	C	A	G	T	C	C	G	G	M	CDX, EAS
HG02409	C	G	C	G	G	G	C	C	C	G	A	M	CDX, EAS
HG02410	-	G	C	C	A	G	T	C	T	G	G	M	CDX, EAS
HG02410	C	A	C	G	G	G	C	C	C	G	G	M	CDX, EAS
HG02419	C	G	C	C	A	G	T	C	C	G	G	F	ACB, AFR, ALL
HG02419	-	G	C	C	A	G	T	C	C	G	G	F	ACB, AFR, ALL
HG02420	-	G	C	C	A	G	T	C	C	G	G	M	ACB, AFR, ALL
HG02420	C	A	C	C	A	G	T	C	C	G	G	M	ACB, AFR, ALL
HG02425	C	G	C	C	A	G	T	C	C	G	G	F	AMR, PEL
HG02425	-	G	C	C	A	G	T	C	C	G	G	F	AMR, PEL
HG02427	C	G	C	G	G	G	T	C	C	G	G	F	ACB, AFR, ALL
HG02427	C	A	C	G	G	G	C	C	C	G	G	F	ACB, AFR, ALL
HG02429	C	G	C	C	A	G	T	C	C	G	G	M	ACB, AFR, ALL
HG02429	C	A	C	G	G	A	C	T	C	G	A	M	ACB, AFR, ALL
HG02433	C	G	C	G	G	G	C	C	C	G	G	M	ACB, AFR, ALL
HG02433	C	A	C	C	A	G	T	C	C	G	G	M	ACB, AFR, ALL
HG02439	-	G	C	C	A	G	T	C	C	G	G	M	ACB, AFR, ALL
HG02439	C	G	C	G	G	G	T	C	C	A	G	M	ACB, AFR, ALL
HG02442	-	G	C	C	A	G	T	C	C	G	A	M	ACB, AFR, ALL
HG02442	C	G	C	C	A	G	T	C	C	G	A	M	ACB, AFR, ALL
HG02445	-	G	C	C	A	G	T	C	C	G	G	M	ACB, AFR, ALL
HG02445	-	G	C	G	G	G	C	C	C	G	G	M	ACB, AFR, ALL
HG02449	-	G	C	C	A	G	T	C	C	G	G	M	ACB, AFR, ALL
HG02449	-	G	C	C	A	G	T	C	C	G	G	M	ACB, AFR, ALL
HG02450	-	G	C	C	A	G	T	C	C	G	G	F	ACB, AFR, ALL
HG02450	-	G	C	C	A	G	T	C	C	G	G	F	ACB, AFR, ALL
HG02455	C	G	C	C	A	G	T	C	C	G	G	M	ACB, AFR, ALL
HG02455	C	G	C	G	G	G	T	C	C	A	G	M	ACB, AFR, ALL
HG02461	-	G	C	C	A	G	T	C	C	G	G	M	AFR, GWD
HG02461	-	G	C	C	A	G	T	C	C	G	G	M	AFR, GWD
HG02462	C	G	C	C	A	G	T	C	C	G	G	F	AFR, GWD
HG02462	-	G	C	C	A	G	T	C	C	G	G	F	AFR, GWD
HG02464	C	G	C	G	G	A	T	C	C	G	A	M	AFR, GWD
HG02464	C	G	C	C	A	G	T	C	C	G	G	M	AFR, GWD
HG02465	-	G	C	C	A	G	T	C	C	G	G	F	AFR, GWD
HG02465	C	G	C	G	G	G	C	C	C	G	G	F	AFR, GWD
HG02470	C	G	C	G	G	G	C	C	C	G	G	M	ACB, AFR, ALL
HG02470	-	G	C	C	A	G	T	C	C	G	G	M	ACB, AFR, ALL
HG02471	C	A	C	C	A	G	T	C	C	G	G	F	ACB, AFR, ALL
HG02471	-	G	C	C	A	G	T	C	C	G	A	F	ACB, AFR, ALL
HG02476	C	A	C	G	G	A	C	T	C	G	A	F	ACB, AFR, ALL
HG02476	-	G	C	C	A	G	T	C	C	G	G	F	ACB, AFR, ALL
HG02477	C	G	C	C	A	G	T	C	C	G	G	F	ACB, AFR, ALL
HG02477	C	A	C	G	G	A	C	T	C	G	A	F	ACB, AFR, ALL
HG02479	C	G	C	C	A	G	T	C	C	G	G	F	ACB, AFR, ALL
HG02479	C	A	C	G	G	A	C	T	C	G	A	F	ACB, AFR, ALL
HG02481	C	A	C	C	A	G	T	C	C	G	G	M	ACB, AFR, ALL
HG02481	C	G	C	C	A	G	T	C	C	G	G	M	ACB, AFR, ALL
HG02484	-	G	C	C	A	G	T	C	C	G	G	M	ACB, AFR, ALL
HG02484	C	G	C	G	G	G	T	C	C	G	G	M	ACB, AFR, ALL
HG02485	C	G	C	C	A	G	T	C	C	G	G	F	ACB, AFR, ALL
HG02485	C	G	C	C	A	G	T	C	C	G	A	F	ACB, AFR, ALL
HG02489	-	G	C	C	A	G	T	C	C	G	G	M	ACB, AFR, ALL
HG02489	-	G	C	C	A	G	T	C	C	G	G	M	ACB, AFR, ALL
HG02490	-	G	C	C	A	G	T	C	C	G	G	M	PJL, SAS
HG02490	C	G	T	G	G	G	C	C	C	G	G	M	PJL, SAS
HG02491	C	A	C	G	G	A	C	T	C	G	A	F	PJL, SAS
HG02491	-	G	C	C	A	G	T	C	C	G	G	F	PJL, SAS
HG02493	C	A	C	G	G	A	C	T	C	G	G	M	PJL, SAS
HG02493	-	G	C	C	A	G	T	C	C	G	G	M	PJL, SAS
HG02494	C	G	C	C	A	G	T	C	C	G	G	F	PJL, SAS
HG02494	C	G	C	G	G	G	C	C	C	G	G	F	PJL, SAS
HG02496	C	A	C	G	G	A	C	T	C	G	A	M	ACB, AFR, ALL
HG02496	C	G	C	C	G	G	T	C	C	G	G	M	ACB, AFR, ALL
HG02497	-	G	C	C	A	G	T	C	C	G	G	F	ACB, AFR, ALL
HG02497	-	G	C	C	A	G	T	C	C	G	A	F	ACB, AFR, ALL
HG02501	C	G	C	G	G	G	C	C	C	G	G	M	ACB, AFR, ALL
HG02501	-	G	C	C	A	G	T	C	C	G	G	M	ACB, AFR, ALL
HG02502	C	A	C	C	A	G	T	C	C	G	G	F	ACB, AFR, ALL
HG02502	C	G	C	C	A	G	T	C	C	G	G	F	ACB, AFR, ALL
HG02505	-	G	C	G	G	G	T	C	C	G	G	F	ACB, AFR, ALL
HG02505	-	G	C	C	A	G	T	C	C	G	G	F	ACB, AFR, ALL
HG02508	C	G	C	C	G	G	T	C	C	G	G	F	ACB, AFR, ALL
HG02508	-	G	C	C	A	G	T	C	C	G	G	F	ACB, AFR, ALL
HG02511	C	G	C	C	A	G	T	C	C	G	G	F	ACB, AFR, ALL
HG02511	C	G	C	C	A	G	T	C	C	G	G	F	ACB, AFR, ALL
HG02512	C	G	C	G	G	G	C	C	C	G	G	M	EAS, KHV
HG02512	-	G	C	C	A	G	T	C	C	G	G	M	EAS, KHV
HG02513	-	G	C	C	A	G	T	C	C	G	G	F	EAS, KHV
HG02513	C	G	T	C	A	G	T	C	C	G	G	F	EAS, KHV
HG02521	-	G	C	C	A	G	T	C	C	G	G	M	EAS, KHV
HG02521	C	G	C	G	G	G	C	C	C	G	G	M	EAS, KHV
HG02522	-	G	C	C	A	G	T	C	C	G	G	F	EAS, KHV
HG02522	-	G	C	C	A	G	T	C	C	G	G	F	EAS, KHV
HG02536	-	G	C	C	A	G	T	C	C	G	G	M	ACB, AFR, ALL
HG02536	-	G	C	C	A	G	T	C	C	G	G	M	ACB, AFR, ALL
HG02537	-	G	C	C	A	G	T	C	C	G	G	F	ACB, AFR, ALL
HG02537	C	G	C	C	A	G	T	C	C	G	G	F	ACB, AFR, ALL
HG02541	-	G	C	C	A	G	T	C	C	G	G	M	ACB, AFR, ALL
HG02541	-	G	C	C	A	G	T	C	C	G	G	M	ACB, AFR, ALL
HG02545	C	G	C	C	A	G	T	C	C	G	G	M	ACB, AFR, ALL
HG02545	C	G	C	C	G	G	T	C	C	G	G	M	ACB, AFR, ALL
HG02546	-	G	C	C	A	G	T	C	C	G	G	F	ACB, AFR, ALL
HG02546	C	G	C	C	A	G	T	C	C	A	G	F	ACB, AFR, ALL
HG02549	-	G	C	C	A	G	T	C	C	G	G	F	ACB, AFR, ALL
HG02549	C	G	C	G	G	G	T	C	C	A	G	F	ACB, AFR, ALL
HG02554	-	G	C	C	A	G	T	C	C	G	A	M	ACB, AFR, ALL
HG02554	-	G	C	C	A	G	T	C	C	G	A	M	ACB, AFR, ALL
HG02555	C	G	C	C	A	G	T	C	C	G	G	F	ACB, AFR, ALL
HG02555	C	G	C	G	G	G	T	C	C	A	G	F	ACB, AFR, ALL
HG02557	-	G	C	C	A	G	T	C	C	G	G	M	ACB, AFR, ALL
HG02557	C	G	C	C	A	G	T	C	C	G	A	M	ACB, AFR, ALL
HG02558	-	G	C	C	A	G	T	C	C	G	G	F	ACB, AFR, ALL
HG02558	C	G	C	C	A	G	T	C	C	G	G	F	ACB, AFR, ALL
HG02561	-	G	C	C	A	G	T	C	C	G	G	M	AFR, GWD
HG02561	-	G	C	C	A	G	T	C	C	G	G	M	AFR, GWD
HG02562	C	G	C	C	A	G	T	C	C	G	G	F	AFR, GWD
HG02562	C	G	C	C	G	G	T	C	C	G	G	F	AFR, GWD
HG02568	-	G	C	C	A	G	T	C	C	G	G	F	AFR, GWD
HG02568	C	G	C	C	A	G	T	C	C	G	G	F	AFR, GWD
HG02570	-	G	C	C	A	G	T	C	C	G	G	M	AFR, GWD
HG02570	C	G	C	C	A	G	T	C	C	G	G	M	AFR, GWD
HG02571	C	G	C	C	A	G	T	C	C	G	G	F	AFR, GWD
HG02571	C	G	C	C	A	G	T	C	C	G	G	F	AFR, GWD
HG02573	C	G	C	C	A	G	T	C	C	G	G	M	AFR, GWD
HG02573	-	G	C	C	A	G	T	C	C	G	G	M	AFR, GWD
HG02574	C	G	C	C	A	G	T	C	C	G	G	F	AFR, GWD
HG02574	-	G	C	C	A	G	T	C	C	G	G	F	AFR, GWD
HG02577	C	G	C	C	A	G	T	C	C	G	G	F	ACB, AFR, ALL
HG02577	C	G	C	G	G	G	C	C	C	G	G	F	ACB, AFR, ALL
HG02580	C	A	C	C	A	G	T	C	C	G	G	F	ACB, AFR, ALL
HG02580	-	G	C	C	A	G	T	C	C	G	G	F	ACB, AFR, ALL
HG02582	C	G	C	C	G	G	T	C	C	G	G	M	AFR, GWD
HG02582	C	G	C	G	G	G	T	C	C	G	G	M	AFR, GWD
HG02583	-	G	C	C	A	G	T	C	C	G	G	F	AFR, GWD
HG02583	C	G	C	G	G	G	T	C	C	A	G	F	AFR, GWD
HG02585	C	G	C	C	A	G	T	C	C	G	G	M	AFR, GWD
HG02585	C	G	C	C	A	G	T	C	C	G	G	M	AFR, GWD
HG02586	-	G	C	C	A	G	T	C	C	G	G	F	AFR, GWD
HG02586	C	G	C	G	G	G	T	C	C	A	G	F	AFR, GWD
HG02588	C	G	C	C	A	G	T	C	C	G	G	M	AFR, GWD
HG02588	C	G	C	C	A	G	T	C	C	G	G	M	AFR, GWD
HG02589	C	G	C	G	G	G	C	C	C	G	G	F	AFR, GWD
HG02589	C	G	C	G	G	A	T	C	C	G	A	F	AFR, GWD
HG02594	C	G	C	G	G	A	C	C	C	G	G	M	AFR, GWD
HG02594	C	G	C	C	A	G	T	C	C	G	G	M	AFR, GWD
HG02595	-	G	C	C	A	G	T	C	C	G	G	F	AFR, GWD
[truncated: 3,009 more rows]

## Sheet: CACCAGTCCGG haplotype counts
Sample	rs3833286	rs3746190	rs11575935	rs401502	rs375947	rs845381	rs11575934	rs11575926	rs147215816	rs17887176	rs436857	Gender Sample	Population	Population Description		Population Code	Population Description	Super Population Code	Abbreviation
This study (Cases 2, 3 and 4 and carriers)	C	A	C	C	A	G	T	C	C	G	G	M	CAM, BRA	Brazilian Northern Region of the Stae of Rio de Janeiro		CHB	Han Chinese in Bejing, China	EAS	AFR, African
HG02433	C	A	C	C	A	G	T	C	C	G	G	M	AFR, ACB	African Caribbeans in Barbados		JPT	Japanese in Tokyo, Japan	EAS	AMR, Ad Mixed American
HG02420	C	A	C	C	A	G	T	C	C	G	G	M	AFR, ACB	African Caribbeans in Barbados		CHS	Southern Han Chinese	EAS	EAS, East Asian
HG02256	C	A	C	C	A	G	T	C	C	G	G	F	AFR, ACB	African Caribbeans in Barbados		CDX	Chinese Dai in Xishuangbanna, China	EAS	EUR, European
HG02481	C	A	C	C	A	G	T	C	C	G	G	M	AFR, ACB	African Caribbeans in Barbados		KHV	Kinh in Ho Chi Minh City, Vietnam	EAS	SAS, South Asian
HG01880	C	A	C	C	A	G	T	C	C	G	G	F	AFR, ACB	African Caribbeans in Barbados		CEU	Utah Residents (CEPH) with Northern and Western Ancestry	EUR
HG02502	C	A	C	C	A	G	T	C	C	G	G	F	AFR, ACB	African Caribbeans in Barbados		TSI	Toscani in Italia	EUR
HG02010	C	A	C	C	A	G	T	C	C	G	G	F	AFR, ACB	African Caribbeans in Barbados		FIN	Finnish in Finland	EUR
HG02580	C	A	C	C	A	G	T	C	C	G	G	F	AFR, ACB	African Caribbeans in Barbados		GBR	British in England and Scotland	EUR
HG02330	C	A	C	C	A	G	T	C	C	G	G	M	AFR, ACB	African Caribbeans in Barbados		IBS	Iberian Population in Spain	EUR
HG02471	C	A	C	C	A	G	T	C	C	G	G	F	AFR, ACB	African Caribbeans in Barbados		YRI	Yoruba in Ibadan, Nigeria	AFR
NA19625	C	A	C	C	A	G	T	C	C	G	G	F	AFR, ASW	Americans of African Ancestry in SW USA		LWK	Luhya in Webuye, Kenya	AFR
NA19920	C	A	C	C	A	G	T	C	C	G	G	M	AFR, ASW	Americans of African Ancestry in SW USA		GWD	Gambian in Western Divisions in the Gambia	AFR
NA19921	C	A	C	C	A	G	T	C	C	G	G	F	AFR, ASW	Americans of African Ancestry in SW USA		MSL	Mende in Sierra Leone	AFR
NA19707	C	A	C	C	A	G	T	C	C	G	G	F	AFR, ASW	Americans of African Ancestry in SW USA		ESN	Esan in Nigeria	AFR
NA20126	C	A	C	C	A	G	T	C	C	G	G	M	AFR, ASW	Americans of African Ancestry in SW USA		ASW	Americans of African Ancestry in SW USA	AFR
NA20334	C	A	C	C	A	G	T	C	C	G	G	F	AFR, ASW	Americans of African Ancestry in SW USA		ACB	African Caribbeans in Barbados	AFR
NA20355	C	A	C	C	A	G	T	C	C	G	G	F	AFR, ASW	Americans of African Ancestry in SW USA		MXL	Mexican Ancestry from Los Angeles USA	AMR
NA19704	C	A	C	C	A	G	T	C	C	G	G	F	AFR, ASW	Americans of African Ancestry in SW USA		PUR	Puerto Ricans from Puerto Rico	AMR
NA19819	C	A	C	C	A	G	T	C	C	G	G	F	AFR, ASW	Americans of African Ancestry in SW USA		CLM	Colombians from Medellin, Colombia	AMR
NA20282	C	A	C	C	A	G	T	C	C	G	G	F	AFR, ASW	Americans of African Ancestry in SW USA		PEL	Peruvians from Lima, Peru	AMR
NA20346	C	A	C	C	A	G	T	C	C	G	G	M	AFR, ASW	Americans of African Ancestry in SW USA		GIH	Gujarati Indian from Houston, Texas	SAS
NA19707	C	A	C	C	A	G	T	C	C	G	G	F	AFR, ASW	Americans of African Ancestry in SW USA		PJL	Punjabi from Lahore, Pakistan	SAS
NA20351	C	A	C	C	A	G	T	C	C	G	G	M	AFR, ASW	Americans of African Ancestry in SW USA		BEB	Bengali from Bangladesh	SAS
NA20348	C	A	C	C	A	G	T	C	C	G	G	M	AFR, ASW	Americans of African Ancestry in SW USA		STU	Sri Lankan Tamil from the UK	SAS
HG03117	C	A	C	C	A	G	T	C	C	G	G	F	AFR, ESN	Esan in Nigeria		ITU	Indian Telugu from the UK	SAS
HG02971	C	A	C	C	A	G	T	C	C	G	G	M	AFR, ESN	Esan in Nigeria
HG03313	C	A	C	C	A	G	T	C	C	G	G	M	AFR, ESN	Esan in Nigeria
HG03369	C	A	C	C	A	G	T	C	C	G	G	F	AFR, ESN	Esan in Nigeria
HG03270	C	A	C	C	A	G	T	C	C	G	G	F	AFR, ESN	Esan in Nigeria
HG02887	C	A	C	C	A	G	T	C	C	G	G	M	AFR, GWD	Gambian in Western Divisions in the Gambia
HG02854	C	A	C	C	A	G	T	C	C	G	G	M	AFR, GWD	Gambian in Western Divisions in the Gambia
NA19019	C	A	C	C	A	G	T	C	C	G	G	F	AFR, LWK	Luhya in Webuye, Kenya
NA19461	C	A	C	C	A	G	T	C	C	G	G	M	AFR, LWK	Luhya in Webuye, Kenya
NA19473	C	A	C	C	A	G	T	C	C	G	G	F	AFR, LWK	Luhya in Webuye, Kenya
NA19428	C	A	C	C	A	G	T	C	C	G	G	M	AFR, LWK	Luhya in Webuye, Kenya
NA19347	C	A	C	C	A	G	T	C	C	G	G	M	AFR, LWK	Luhya in Webuye, Kenya
NA19027	C	A	C	C	A	G	T	C	C	G	G	M	AFR, LWK	Luhya in Webuye, Kenya
NA19042	C	A	C	C	A	G	T	C	C	G	G	F	AFR, LWK	Luhya in Webuye, Kenya
NA19320	C	A	C	C	A	G	T	C	C	G	G	F	AFR, LWK	Luhya in Webuye, Kenya
HG03449	C	A	C	C	A	G	T	C	C	G	G	F	AFR, MSL	Mende in Sierra Leone
HG03557	C	A	C	C	A	G	T	C	C	G	G	F	AFR, MSL	Mende in Sierra Leone
HG03478	C	A	C	C	A	G	T	C	C	G	G	M	AFR, MSL	Mende in Sierra Leone
HG03559	C	A	C	C	A	G	T	C	C	G	G	M	AFR, MSL	Mende in Sierra Leone
NA19223	C	A	C	C	A	G	T	C	C	G	G	M	AFR, YRI	Yoruba in Ibadan, Nigeria
NA18861	C	A	C	C	A	G	T	C	C	G	G	F	AFR, YRI	Yoruba in Ibadan, Nigeria
NA19238	C	A	C	C	A	G	T	C	C	G	G	F	AFR, YRI	Yoruba in Ibadan, Nigeria
NA18508	C	A	C	C	A	G	T	C	C	G	G	F	AFR, YRI	Yoruba in Ibadan, Nigeria
NA18523	C	A	C	C	A	G	T	C	C	G	G	F	AFR, YRI	Yoruba in Ibadan, Nigeria
NA19129	C	A	C	C	A	G	T	C	C	G	G	F	AFR, YRI	Yoruba in Ibadan, Nigeria
HG01438	C	A	C	C	A	G	T	C	C	G	G	F	AMR, CLM	Colombians from Medellin, Colombia
HG01121	C	A	C	C	A	G	T	C	C	G	G	M	AMR, CLM	Colombians from Medellin, Colombia
HG01464	C	A	C	C	A	G	T	C	C	G	G	M	AMR, CLM	Colombians from Medellin, Colombia
HG01280	C	A	C	C	A	G	T	C	C	G	G	M	AMR, CLM	Colombians from Medellin, Colombia
HG01112	C	A	C	C	A	G	T	C	C	G	G	M	AMR, CLM	Colombians from Medellin, Colombia
HG01124	C	A	C	C	A	G	T	C	C	G	G	M	AMR, CLM	Colombians from Medellin, Colombia
HG01350	C	A	C	C	A	G	T	C	C	G	G	M	AMR, CLM	Colombians from Medellin, Colombia
HG01353	C	A	C	C	A	G	T	C	C	G	G	M	AMR, CLM	Colombians from Medellin, Colombia
HG01431	C	A	C	C	A	G	T	C	C	G	G	M	AMR, CLM	Colombians from Medellin, Colombia
HG01119	C	A	C	C	A	G	T	C	C	G	G	F	AMR, CLM	Colombians from Medellin, Colombia
HG01131	C	A	C	C	A	G	T	C	C	G	G	F	AMR, CLM	Colombians from Medellin, Colombia
HG01435	C	A	C	C	A	G	T	C	C	G	G	F	AMR, CLM	Colombians from Medellin, Colombia
HG01383	C	A	C	C	A	G	T	C	C	G	G	M	AMR, CLM	Colombians from Medellin, Colombia
HG01377	C	A	C	C	A	G	T	C	C	G	G	M	AMR, CLM	Colombians from Medellin, Colombia
HG01280	C	A	C	C	A	G	T	C	C	G	G	M	AMR, CLM	Colombians from Medellin, Colombia
HG01365	C	A	C	C	A	G	T	C	C	G	G	M	AMR, CLM	Colombians from Medellin, Colombia
HG01497	C	A	C	C	A	G	T	C	C	G	G	M	AMR, CLM	Colombians from Medellin, Colombia
HG01140	C	A	C	C	A	G	T	C	C	G	G	F	AMR, CLM	Colombians from Medellin, Colombia
HG01275	C	A	C	C	A	G	T	C	C	G	G	F	AMR, CLM	Colombians from Medellin, Colombia
HG01459	C	A	C	C	A	G	T	C	C	G	G	F	AMR, CLM	Colombians from Medellin, Colombia
HG01495	C	A	C	C	A	G	T	C	C	G	G	F	AMR, CLM	Colombians from Medellin, Colombia
HG01498	C	A	C	C	A	G	T	C	C	G	G	F	AMR, CLM	Colombians from Medellin, Colombia
NA19792	C	A	C	C	A	G	T	C	C	G	G	M	AMR, MXL	Mexican Ancestry from Los Angeles USA
NA19682	C	A	C	C	A	G	T	C	C	G	G	M	AMR, MXL	Mexican Ancestry from Los Angeles USA
NA19669	C	A	C	C	A	G	T	C	C	G	G	F	AMR, MXL	Mexican Ancestry from Los Angeles USA
NA19731	C	A	C	C	A	G	T	C	C	G	G	F	AMR, MXL	Mexican Ancestry from Los Angeles USA
NA19773	C	A	C	C	A	G	T	C	C	G	G	F	AMR, MXL	Mexican Ancestry from Los Angeles USA
NA19726	C	A	C	C	A	G	T	C	C	G	G	M	AMR, MXL	Mexican Ancestry from Los Angeles USA
NA19681	C	A	C	C	A	G	T	C	C	G	G	F	AMR, MXL	Mexican Ancestry from Los Angeles USA
NA19670	C	A	C	C	A	G	T	C	C	G	G	M	AMR, MXL	Mexican Ancestry from Los Angeles USA
HG01578	C	A	C	C	A	G	T	C	C	G	G	F	AMR, PEL	Peruvians from Lima, Peru
HG01935	C	A	C	C	A	G	T	C	C	G	G	M	AMR, PEL	Peruvians from Lima, Peru
HG02253	C	A	C	C	A	G	T	C	C	G	G	M	AMR, PEL	Peruvians from Lima, Peru
HG01927	C	A	C	C	A	G	T	C	C	G	G	F	AMR, PEL	Peruvians from Lima, Peru
HG01933	C	A	C	C	A	G	T	C	C	G	G	F	AMR, PEL	Peruvians from Lima, Peru
HG02278	C	A	C	C	A	G	T	C	C	G	G	F	AMR, PEL	Peruvians from Lima, Peru
HG02292	C	A	C	C	A	G	T	C	C	G	G	F	AMR, PEL	Peruvians from Lima, Peru
HG01565	C	A	C	C	A	G	T	C	C	G	G	M	AMR, PEL	Peruvians from Lima, Peru
HG01941	C	A	C	C	A	G	T	C	C	G	G	M	AMR, PEL	Peruvians from Lima, Peru
HG01979	C	A	C	C	A	G	T	C	C	G	G	M	AMR, PEL	Peruvians from Lima, Peru
HG01965	C	A	C	C	A	G	T	C	C	G	G	F	AMR, PEL	Peruvians from Lima, Peru
HG01997	C	A	C	C	A	G	T	C	C	G	G	F	AMR, PEL	Peruvians from Lima, Peru
HG02286	C	A	C	C	A	G	T	C	C	G	G	F	AMR, PEL	Peruvians from Lima, Peru
HG02298	C	A	C	C	A	G	T	C	C	G	G	F	AMR, PEL	Peruvians from Lima, Peru
HG01970	C	A	C	C	A	G	T	C	C	G	G	M	AMR, PEL	Peruvians from Lima, Peru
HG01204	C	A	C	C	A	G	T	C	C	G	G	M	AMR, PUR	Puerto Ricans from Puerto Rico
HG01303	C	A	C	C	A	G	T	C	C	G	G	F	AMR, PUR	Puerto Ricans from Puerto Rico
HG01171	C	A	C	C	A	G	T	C	C	G	G	F	AMR, PUR	Puerto Ricans from Puerto Rico
HG00736	C	A	C	C	A	G	T	C	C	G	G	M	AMR, PUR	Puerto Ricans from Puerto Rico
HG01164	C	A	C	C	A	G	T	C	C	G	G	M	AMR, PUR	Puerto Ricans from Puerto Rico
HG01161	C	A	C	C	A	G	T	C	C	G	G	M	AMR, PUR	Puerto Ricans from Puerto Rico
HG00640	C	A	C	C	A	G	T	C	C	G	G	M	AMR, PUR	Puerto Ricans from Puerto Rico
HG00742	C	A	C	C	A	G	T	C	C	G	G	M	AMR, PUR	Puerto Ricans from Puerto Rico
HG01075	C	A	C	C	A	G	T	C	C	G	G	M	AMR, PUR	Puerto Ricans from Puerto Rico
HG01097	C	A	C	C	A	G	T	C	C	G	G	M	AMR, PUR	Puerto Ricans from Puerto Rico
HG01190	C	A	C	C	A	G	T	C	C	G	G	M	AMR, PUR	Puerto Ricans from Puerto Rico
HG00641	C	A	C	C	A	G	T	C	C	G	G	F	AMR, PUR	Puerto Ricans from Puerto Rico
HG00732	C	A	C	C	A	G	T	C	C	G	G	F	AMR, PUR	Puerto Ricans from Puerto Rico
HG01052	C	A	C	C	A	G	T	C	C	G	G	F	AMR, PUR	Puerto Ricans from Puerto Rico
HG01070	C	A	C	C	A	G	T	C	C	G	G	F	AMR, PUR	Puerto Ricans from Puerto Rico
HG01083	C	A	C	C	A	G	T	C	C	G	G	F	AMR, PUR	Puerto Ricans from Puerto Rico
HG01191	C	A	C	C	A	G	T	C	C	G	G	F	AMR, PUR	Puerto Ricans from Puerto Rico
HG01396	C	A	C	C	A	G	T	C	C	G	G	F	AMR, PUR	Puerto Ricans from Puerto Rico
HG01095	C	A	C	C	A	G	T	C	C	G	G	F	AMR, PUR	Puerto Ricans from Puerto Rico
HG01047	C	A	C	C	A	G	T	C	C	G	G	M	AMR, PUR	Puerto Ricans from Puerto Rico
HG00551	C	A	C	C	A	G	T	C	C	G	G	F	AMR, PUR	Puerto Ricans from Puerto Rico
HG01176	C	A	C	C	A	G	T	C	C	G	G	M	AMR, PUR	Puerto Ricans from Puerto Rico
HG00736	C	A	C	C	A	G	T	C	C	G	G	M	AMR, PUR	Puerto Ricans from Puerto Rico
HG01164	C	A	C	C	A	G	T	C	C	G	G	M	AMR, PUR	Puerto Ricans from Puerto Rico
HG01167	C	A	C	C	A	G	T	C	C	G	G	M	AMR, PUR	Puerto Ricans from Puerto Rico
HG01048	C	A	C	C	A	G	T	C	C	G	G	M	AMR, PUR	Puerto Ricans from Puerto Rico
HG01402	C	A	C	C	A	G	T	C	C	G	G	M	AMR, PUR	Puerto Ricans from Puerto Rico
HG00554	C	A	C	C	A	G	T	C	C	G	G	F	AMR, PUR	Puerto Ricans from Puerto Rico
HG01086	C	A	C	C	A	G	T	C	C	G	G	F	AMR, PUR	Puerto Ricans from Puerto Rico
HG01168	C	A	C	C	A	G	T	C	C	G	G	F	AMR, PUR	Puerto Ricans from Puerto Rico
HG01183	C	A	C	C	A	G	T	C	C	G	G	F	AMR, PUR	Puerto Ricans from Puerto Rico
HG01198	C	A	C	C	A	G	T	C	C	G	G	F	AMR, PUR	Puerto Ricans from Puerto Rico
NA18608	C	A	C	C	A	G	T	C	C	G	G	M	CHB,EAS	Han Chinese in Bejing, China
NA19004	C	A	C	C	A	G	T	C	C	G	G	M	EAS, JPT	Japanese in Tokyo, Japan
NA19060	C	A	C	C	A	G	T	C	C	G	G	M	EAS, JPT	Japanese in Tokyo, Japan
NA19079	C	A	C	C	A	G	T	C	C	G	G	M	EAS, JPT	Japanese in Tokyo, Japan
NA19086	C	A	C	C	A	G	T	C	C	G	G	M	EAS, JPT	Japanese in Tokyo, Japan
NA18991	C	A	C	C	A	G	T	C	C	G	G	F	EAS, JPT	Japanese in Tokyo, Japan
NA18953	C	A	C	C	A	G	T	C	C	G	G	M	EAS, JPT	Japanese in Tokyo, Japan
NA18977	C	A	C	C	A	G	T	C	C	G	G	M	EAS, JPT	Japanese in Tokyo, Japan
NA07051	C	A	C	C	A	G	T	C	C	G	G	M	EUR, CEU	Utah Residents (CEPH) with Northern and Western Ancestry
NA12154	C	A	C	C	A	G	T	C	C	G	G	M	EUR, CEU	Utah Residents (CEPH) with Northern and Western Ancestry
NA07347	C	A	C	C	A	G	T	C	C	G	G	M	EUR, CEU	Utah Residents (CEPH) with Northern and Western Ancestry
NA12716	C	A	C	C	A	G	T	C	C	G	G	M	EUR, CEU	Utah Residents (CEPH) with Northern and Western Ancestry
NA11933	C	A	C	C	A	G	T	C	C	G	G	F	EUR, CEU	Utah Residents (CEPH) with Northern and Western Ancestry
NA12778	C	A	C	C	A	G	T	C	C	G	G	F	EUR, CEU	Utah Residents (CEPH) with Northern and Western Ancestry
NA12815	C	A	C	C	A	G	T	C	C	G	G	F	EUR, CEU	Utah Residents (CEPH) with Northern and Western Ancestry
NA11830	C	A	C	C	A	G	T	C	C	G	G	F	EUR, CEU	Utah Residents (CEPH) with Northern and Western Ancestry
NA11840	C	A	C	C	A	G	T	C	C	G	G	F	EUR, CEU	Utah Residents (CEPH) with Northern and Western Ancestry
NA12283	C	A	C	C	A	G	T	C	C	G	G	F	EUR, CEU	Utah Residents (CEPH) with Northern and Western Ancestry
NA12748	C	A	C	C	A	G	T	C	C	G	G	M	EUR, CEU	Utah Residents (CEPH) with Northern and Western Ancestry
NA12812	C	A	C	C	A	G	T	C	C	G	G	M	EUR, CEU	Utah Residents (CEPH) with Northern and Western Ancestry
NA12872	C	A	C	C	A	G	T	C	C	G	G	M	EUR, CEU	Utah Residents (CEPH) with Northern and Western Ancestry
NA07056	C	A	C	C	A	G	T	C	C	G	G	F	EUR, CEU	Utah Residents (CEPH) with Northern and Western Ancestry
NA11920	C	A	C	C	A	G	T	C	C	G	G	F	EUR, CEU	Utah Residents (CEPH) with Northern and Western Ancestry
NA12156	C	A	C	C	A	G	T	C	C	G	G	F	EUR, CEU	Utah Residents (CEPH) with Northern and Western Ancestry
NA12489	C	A	C	C	A	G	T	C	C	G	G	F	EUR, CEU	Utah Residents (CEPH) with Northern and Western Ancestry
NA12286	C	A	C	C	A	G	T	C	C	G	G	M	EUR, CEU	Utah Residents (CEPH) with Northern and Western Ancestry
NA12751	C	A	C	C	A	G	T	C	C	G	G	F	EUR, CEU	Utah Residents (CEPH) with Northern and Western Ancestry
NA11831	C	A	C	C	A	G	T	C	C	G	G	M	EUR, CEU	Utah Residents (CEPH) with Northern and Western Ancestry
NA12383	C	A	C	C	A	G	T	C	C	G	G	F	EUR, CEU	Utah Residents (CEPH) with Northern and Western Ancestry
NA12400	C	A	C	C	A	G	T	C	C	G	G	F	EUR, CEU	Utah Residents (CEPH) with Northern and Western Ancestry
NA11830	C	A	C	C	A	G	T	C	C	G	G	F	EUR, CEU	Utah Residents (CEPH) with Northern and Western Ancestry
NA11840	C	A	C	C	A	G	T	C	C	G	G	F	EUR, CEU	Utah Residents (CEPH) with Northern and Western Ancestry
NA12283	C	A	C	C	A	G	T	C	C	G	G	F	EUR, CEU	Utah Residents (CEPH) with Northern and Western Ancestry
NA07048	C	A	C	C	A	G	T	C	C	G	G	M	EUR, CEU	Utah Residents (CEPH) with Northern and Western Ancestry
NA12144	C	A	C	C	A	G	T	C	C	G	G	M	EUR, CEU	Utah Residents (CEPH) with Northern and Western Ancestry
NA12155	C	A	C	C	A	G	T	C	C	G	G	M	EUR, CEU	Utah Residents (CEPH) with Northern and Western Ancestry
NA12348	C	A	C	C	A	G	T	C	C	G	G	F	EUR, CEU	Utah Residents (CEPH) with Northern and Western Ancestry
NA12718	C	A	C	C	A	G	T	C	C	G	G	F	EUR, CEU	Utah Residents (CEPH) with Northern and Western Ancestry
NA12749	C	A	C	C	A	G	T	C	C	G	G	F	EUR, CEU	Utah Residents (CEPH) with Northern and Western Ancestry
NA06989	C	A	C	C	A	G	T	C	C	G	G	F	EUR, CEU	Utah Residents (CEPH) with Northern and Western Ancestry
HG00310	C	A	C	C	A	G	T	C	C	G	G	M	EUR, FIN	Finnish in Finland
HG00358	C	A	C	C	A	G	T	C	C	G	G	M	EUR, FIN	Finnish in Finland
HG00173	C	A	C	C	A	G	T	C	C	G	G	F	EUR, FIN	Finnish in Finland
HG00309	C	A	C	C	A	G	T	C	C	G	G	F	EUR, FIN	Finnish in Finland
HG00360	C	A	C	C	A	G	T	C	C	G	G	M	EUR, FIN	Finnish in Finland
HG00349	C	A	C	C	A	G	T	C	C	G	G	F	EUR, FIN	Finnish in Finland
HG00327	C	A	C	C	A	G	T	C	C	G	G	F	EUR, FIN	Finnish in Finland
HG00278	C	A	C	C	A	G	T	C	C	G	G	M	EUR, FIN	Finnish in Finland
HG00344	C	A	C	C	A	G	T	C	C	G	G	F	EUR, FIN	Finnish in Finland
HG00361	C	A	C	C	A	G	T	C	C	G	G	F	EUR, FIN	Finnish in Finland
HG00178	C	A	C	C	A	G	T	C	C	G	G	F	EUR, FIN	Finnish in Finland
HG00329	C	A	C	C	A	G	T	C	C	G	G	M	EUR, FIN	Finnish in Finland
HG00335	C	A	C	C	A	G	T	C	C	G	G	M	EUR, FIN	Finnish in Finland
HG00179	C	A	C	C	A	G	T	C	C	G	G	F	EUR, FIN	Finnish in Finland
HG00180	C	A	C	C	A	G	T	C	C	G	G	F	EUR, FIN	Finnish in Finland
HG00275	C	A	C	C	A	G	T	C	C	G	G	F	EUR, FIN	Finnish in Finland
HG00281	C	A	C	C	A	G	T	C	C	G	G	F	EUR, FIN	Finnish in Finland
HG00350	C	A	C	C	A	G	T	C	C	G	G	F	EUR, FIN	Finnish in Finland
HG00362	C	A	C	C	A	G	T	C	C	G	G	F	EUR, FIN	Finnish in Finland
HG00271	C	A	C	C	A	G	T	C	C	G	G	M	EUR, FIN	Finnish in Finland
HG00176	C	A	C	C	A	G	T	C	C	G	G	F	EUR, FIN	Finnish in Finland
HG00342	C	A	C	C	A	G	T	C	C	G	G	M	EUR, FIN	Finnish in Finland
HG00272	C	A	C	C	A	G	T	C	C	G	G	F	EUR, FIN	Finnish in Finland
HG00334	C	A	C	C	A	G	T	C	C	G	G	F	EUR, FIN	Finnish in Finland
HG00368	C	A	C	C	A	G	T	C	C	G	G	F	EUR, FIN	Finnish in Finland
HG00384	C	A	C	C	A	G	T	C	C	G	G	F	EUR, FIN	Finnish in Finland
HG00383	C	A	C	C	A	G	T	C	C	G	G	F	EUR, FIN	Finnish in Finland
HG00344	C	A	C	C	A	G	T	C	C	G	G	F	EUR, FIN	Finnish in Finland
HG00361	C	A	C	C	A	G	T	C	C	G	G	F	EUR, FIN	Finnish in Finland
HG00183	C	A	C	C	A	G	T	C	C	G	G	M	EUR, FIN	Finnish in Finland
HG00185	C	A	C	C	A	G	T	C	C	G	G	M	EUR, FIN	Finnish in Finland
HG00267	C	A	C	C	A	G	T	C	C	G	G	M	EUR, FIN	Finnish in Finland
HG00320	C	A	C	C	A	G	T	C	C	G	G	F	EUR, FIN	Finnish in Finland
HG00331	C	A	C	C	A	G	T	C	C	G	G	F	EUR, FIN	Finnish in Finland
HG00332	C	A	C	C	A	G	T	C	C	G	G	F	EUR, FIN	Finnish in Finland
HG00339	C	A	C	C	A	G	T	C	C	G	G	F	EUR, FIN	Finnish in Finland
HG00343	C	A	C	C	A	G	T	C	C	G	G	F	EUR, FIN	Finnish in Finland
HG00353	C	A	C	C	A	G	T	C	C	G	G	F	EUR, FIN	Finnish in Finland
HG00125	C	A	C	C	A	G	T	C	C	G	G	F	EUR, GBR	British in England and Scotland
HG00130	C	A	C	C	A	G	T	C	C	G	G	F	EUR, GBR	British in England and Scotland
HG00160	C	A	C	C	A	G	T	C	C	G	G	M	EUR, GBR	British in England and Scotland
HG00246	C	A	C	C	A	G	T	C	C	G	G	M	EUR, GBR	British in England and Scotland
HG00099	C	A	C	C	A	G	T	C	C	G	G	F	EUR, GBR	British in England and Scotland
HG00120	C	A	C	C	A	G	T	C	C	G	G	F	EUR, GBR	British in England and Scotland
HG00127	C	A	C	C	A	G	T	C	C	G	G	F	EUR, GBR	British in England and Scotland
HG00128	C	A	C	C	A	G	T	C	C	G	G	F	EUR, GBR	British in England and Scotland
HG00154	C	A	C	C	A	G	T	C	C	G	G	F	EUR, GBR	British in England and Scotland
HG00238	C	A	C	C	A	G	T	C	C	G	G	F	EUR, GBR	British in England and Scotland
HG01790	C	A	C	C	A	G	T	C	C	G	G	F	EUR, GBR	British in England and Scotland
HG00112	C	A	C	C	A	G	T	C	C	G	G	M	EUR, GBR	British in England and Scotland
HG00113	C	A	C	C	A	G	T	C	C	G	G	M	EUR, GBR	British in England and Scotland
HG00142	C	A	C	C	A	G	T	C	C	G	G	M	EUR, GBR	British in England and Scotland
HG00157	C	A	C	C	A	G	T	C	C	G	G	M	EUR, GBR	British in England and Scotland
HG00118	C	A	C	C	A	G	T	C	C	G	G	F	EUR, GBR	British in England and Scotland
HG00231	C	A	C	C	A	G	T	C	C	G	G	F	EUR, GBR	British in England and Scotland
HG00240	C	A	C	C	A	G	T	C	C	G	G	F	EUR, GBR	British in England and Scotland
HG00148	C	A	C	C	A	G	T	C	C	G	G	M	EUR, GBR	British in England and Scotland
HG00123	C	A	C	C	A	G	T	C	C	G	G	F	EUR, GBR	British in England and Scotland
HG00109	C	A	C	C	A	G	T	C	C	G	G	M	EUR, GBR	British in England and Scotland
HG00133	C	A	C	C	A	G	T	C	C	G	G	F	EUR, GBR	British in England and Scotland
HG00250	C	A	C	C	A	G	T	C	C	G	G	F	EUR, GBR	British in England and Scotland
HG00254	C	A	C	C	A	G	T	C	C	G	G	F	EUR, GBR	British in England and Scotland
HG00160	C	A	C	C	A	G	T	C	C	G	G	M	EUR, GBR	British in England and Scotland
HG00246	C	A	C	C	A	G	T	C	C	G	G	M	EUR, GBR	British in England and Scotland
HG00099	C	A	C	C	A	G	T	C	C	G	G	F	EUR, GBR	British in England and Scotland
HG00120	C	A	C	C	A	G	T	C	C	G	G	F	EUR, GBR	British in England and Scotland
HG00127	C	A	C	C	A	G	T	C	C	G	G	F	EUR, GBR	British in England and Scotland
HG00128	C	A	C	C	A	G	T	C	C	G	G	F	EUR, GBR	British in England and Scotland
HG00154	C	A	C	C	A	G	T	C	C	G	G	F	EUR, GBR	British in England and Scotland
HG00238	C	A	C	C	A	G	T	C	C	G	G	F	EUR, GBR	British in England and Scotland
HG01790	C	A	C	C	A	G	T	C	C	G	G	F	EUR, GBR	British in England and Scotland
HG00107	C	A	C	C	A	G	T	C	C	G	G	M	EUR, GBR	British in England and Scotland
HG00116	C	A	C	C	A	G	T	C	C	G	G	M	EUR, GBR	British in England and Scotland
HG00117	C	A	C	C	A	G	T	C	C	G	G	M	EUR, GBR	British in England and Scotland
HG00129	C	A	C	C	A	G	T	C	C	G	G	M	EUR, GBR	British in England and Scotland
HG00136	C	A	C	C	A	G	T	C	C	G	G	M	EUR, GBR	British in England and Scotland
HG00140	C	A	C	C	A	G	T	C	C	G	G	M	EUR, GBR	British in England and Scotland
HG00143	C	A	C	C	A	G	T	C	C	G	G	M	EUR, GBR	British in England and Scotland
HG00100	C	A	C	C	A	G	T	C	C	G	G	F	EUR, GBR	British in England and Scotland
HG00137	C	A	C	C	A	G	T	C	C	G	G	F	EUR, GBR	British in England and Scotland
HG00150	C	A	C	C	A	G	T	C	C	G	G	F	EUR, GBR	British in England and Scotland
HG01781	C	A	C	C	A	G	T	C	C	G	G	M	EUR, IBS	Iberian Population in Spain
HG01603	C	A	C	C	A	G	T	C	C	G	G	M	EUR, IBS	Iberian Population in Spain
HG01694	C	A	C	C	A	G	T	C	C	G	G	M	EUR, IBS	Iberian Population in Spain
HG01705	C	A	C	C	A	G	T	C	C	G	G	M	EUR, IBS	Iberian Population in Spain
HG02221	C	A	C	C	A	G	T	C	C	G	G	M	EUR, IBS	Iberian Population in Spain
HG01679	C	A	C	C	A	G	T	C	C	G	G	F	EUR, IBS	Iberian Population in Spain
HG02235	C	A	C	C	A	G	T	C	C	G	G	F	EUR, IBS	Iberian Population in Spain
HG01619	C	A	C	C	A	G	T	C	C	G	G	M	EUR, IBS	Iberian Population in Spain
HG01624	C	A	C	C	A	G	T	C	C	G	G	M	EUR, IBS	Iberian Population in Spain
HG01669	C	A	C	C	A	G	T	C	C	G	G	M	EUR, IBS	Iberian Population in Spain
HG01708	C	A	C	C	A	G	T	C	C	G	G	M	EUR, IBS	Iberian Population in Spain
HG01775	C	A	C	C	A	G	T	C	C	G	G	M	EUR, IBS	Iberian Population in Spain
HG01783	C	A	C	C	A	G	T	C	C	G	G	M	EUR, IBS	Iberian Population in Spain
HG01510	C	A	C	C	A	G	T	C	C	G	G	F	EUR, IBS	Iberian Population in Spain
HG01519	C	A	C	C	A	G	T	C	C	G	G	F	EUR, IBS	Iberian Population in Spain
HG01623	C	A	C	C	A	G	T	C	C	G	G	F	EUR, IBS	Iberian Population in Spain
HG01626	C	A	C	C	A	G	T	C	C	G	G	F	EUR, IBS	Iberian Population in Spain
HG01668	C	A	C	C	A	G	T	C	C	G	G	F	EUR, IBS	Iberian Population in Spain
HG01673	C	A	C	C	A	G	T	C	C	G	G	F	EUR, IBS	Iberian Population in Spain
HG01746	C	A	C	C	A	G	T	C	C	G	G	F	EUR, IBS	Iberian Population in Spain
HG01757	C	A	C	C	A	G	T	C	C	G	G	F	EUR, IBS	Iberian Population in Spain
HG01762	C	A	C	C	A	G	T	C	C	G	G	F	EUR, IBS	Iberian Population in Spain
HG01779	C	A	C	C	A	G	T	C	C	G	G	F	EUR, IBS	Iberian Population in Spain
HG02223	C	A	C	C	A	G	T	C	C	G	G	F	EUR, IBS	Iberian Population in Spain
HG01602	C	A	C	C	A	G	T	C	C	G	G	F	EUR, IBS	Iberian Population in Spain
HG01527	C	A	C	C	A	G	T	C	C	G	G	M	EUR, IBS	Iberian Population in Spain
HG01709	C	A	C	C	A	G	T	C	C	G	G	M	EUR, IBS	Iberian Population in Spain
HG01771	C	A	C	C	A	G	T	C	C	G	G	M	EUR, IBS	Iberian Population in Spain
HG01522	C	A	C	C	A	G	T	C	C	G	G	F	EUR, IBS	Iberian Population in Spain
HG02219	C	A	C	C	A	G	T	C	C	G	G	M	EUR, IBS	Iberian Population in Spain
HG01694	C	A	C	C	A	G	T	C	C	G	G	M	EUR, IBS	Iberian Population in Spain
HG01705	C	A	C	C	A	G	T	C	C	G	G	M	EUR, IBS	Iberian Population in Spain
HG02221	C	A	C	C	A	G	T	C	C	G	G	M	EUR, IBS	Iberian Population in Spain
HG01679	C	A	C	C	A	G	T	C	C	G	G	F	EUR, IBS	Iberian Population in Spain
HG02235	C	A	C	C	A	G	T	C	C	G	G	F	EUR, IBS	Iberian Population in Spain
HG01500	C	A	C	C	A	G	T	C	C	G	G	M	EUR, IBS	Iberian Population in Spain
HG01625	C	A	C	C	A	G	T	C	C	G	G	M	EUR, IBS	Iberian Population in Spain
HG01675	C	A	C	C	A	G	T	C	C	G	G	M	EUR, IBS	Iberian Population in Spain
HG01756	C	A	C	C	A	G	T	C	C	G	G	M	EUR, IBS	Iberian Population in Spain
HG01507	C	A	C	C	A	G	T	C	C	G	G	F	EUR, IBS	Iberian Population in Spain
HG01516	C	A	C	C	A	G	T	C	C	G	G	F	EUR, IBS	Iberian Population in Spain
HG01618	C	A	C	C	A	G	T	C	C	G	G	F	EUR, IBS	Iberian Population in Spain
HG01766	C	A	C	C	A	G	T	C	C	G	G	F	EUR, IBS	Iberian Population in Spain
HG01773	C	A	C	C	A	G	T	C	C	G	G	F	EUR, IBS	Iberian Population in Spain
HG01776	C	A	C	C	A	G	T	C	C	G	G	F	EUR, IBS	Iberian Population in Spain
NA20770	C	A	C	C	A	G	T	C	C	G	G	M	EUR, TSI	Toscani in Italia
NA20522	C	A	C	C	A	G	T	C	C	G	G	F	EUR, TSI	Toscani in Italia
NA20761	C	A	C	C	A	G	T	C	C	G	G	F	EUR, TSI	Toscani in Italia
NA20807	C	A	C	C	A	G	T	C	C	G	G	F	EUR, TSI	Toscani in Italia
NA20755	C	A	C	C	A	G	T	C	C	G	G	M	EUR, TSI	Toscani in Italia
NA20828	C	A	C	C	A	G	T	C	C	G	G	F	EUR, TSI	Toscani in Italia
NA20527	C	A	C	C	A	G	T	C	C	G	G	M	EUR, TSI	Toscani in Italia
NA20827	C	A	C	C	A	G	T	C	C	G	G	M	EUR, TSI	Toscani in Italia
NA20502	C	A	C	C	A	G	T	C	C	G	G	F	EUR, TSI	Toscani in Italia
NA20529	C	A	C	C	A	G	T	C	C	G	G	F	EUR, TSI	Toscani in Italia
NA20804	C	A	C	C	A	G	T	C	C	G	G	F	EUR, TSI	Toscani in Italia
NA20785	C	A	C	C	A	G	T	C	C	G	G	M	EUR, TSI	Toscani in Italia
NA20504	C	A	C	C	A	G	T	C	C	G	G	F	EUR, TSI	Toscani in Italia
NA20505	C	A	C	C	A	G	T	C	C	G	G	F	EUR, TSI	Toscani in Italia
NA20752	C	A	C	C	A	G	T	C	C	G	G	M	EUR, TSI	Toscani in Italia
NA20510	C	A	C	C	A	G	T	C	C	G	G	M	EUR, TSI	Toscani in Italia
NA20524	C	A	C	C	A	G	T	C	C	G	G	M	EUR, TSI	Toscani in Italia
NA20586	C	A	C	C	A	G	T	C	C	G	G	M	EUR, TSI	Toscani in Italia
NA20767	C	A	C	C	A	G	T	C	C	G	G	M	EUR, TSI	Toscani in Italia
NA20810	C	A	C	C	A	G	T	C	C	G	G	M	EUR, TSI	Toscani in Italia
NA20507	C	A	C	C	A	G	T	C	C	G	G	F	EUR, TSI	Toscani in Italia
NA20508	C	A	C	C	A	G	T	C	C	G	G	F	EUR, TSI	Toscani in Italia
NA20533	C	A	C	C	A	G	T	C	C	G	G	F	EUR, TSI	Toscani in Italia
NA20768	C	A	C	C	A	G	T	C	C	G	G	F	EUR, TSI	Toscani in Italia
NA20822	C	A	C	C	A	G	T	C	C	G	G	F	EUR, TSI	Toscani in Italia
NA20538	C	A	C	C	A	G	T	C	C	G	G	M	EUR, TSI	Toscani in Italia
NA20543	C	A	C	C	A	G	T	C	C	G	G	M	EUR, TSI	Toscani in Italia
NA20790	C	A	C	C	A	G	T	C	C	G	G	F	EUR, TSI	Toscani in Italia
NA20758	C	A	C	C	A	G	T	C	C	G	G	M	EUR, TSI	Toscani in Italia
NA20509	C	A	C	C	A	G	T	C	C	G	G	M	EUR, TSI	Toscani in Italia
NA20541	C	A	C	C	A	G	T	C	C	G	G	F	EUR, TSI	Toscani in Italia
NA20587	C	A	C	C	A	G	T	C	C	G	G	F	EUR, TSI	Toscani in Italia
NA20520	C	A	C	C	A	G	T	C	C	G	G	M	EUR, TSI	Toscani in Italia
NA20785	C	A	C	C	A	G	T	C	C	G	G	M	EUR, TSI	Toscani in Italia
NA20504	C	A	C	C	A	G	T	C	C	G	G	F	EUR, TSI	Toscani in Italia
NA20505	C	A	C	C	A	G	T	C	C	G	G	F	EUR, TSI	Toscani in Italia
NA20588	C	A	C	C	A	G	T	C	C	G	G	M	EUR, TSI	Toscani in Italia
NA20783	C	A	C	C	A	G	T	C	C	G	G	M	EUR, TSI	Toscani in Italia
NA20803	C	A	C	C	A	G	T	C	C	G	G	M	EUR, TSI	Toscani in Italia
NA20585	C	A	C	C	A	G	T	C	C	G	G	F	EUR, TSI	Toscani in Italia
NA20589	C	A	C	C	A	G	T	C	C	G	G	F	EUR, TSI	Toscani in Italia
NA20766	C	A	C	C	A	G	T	C	C	G	G	F	EUR, TSI	Toscani in Italia
NA20802	C	A	C	C	A	G	T	C	C	G	G	F	EUR, TSI	Toscani in Italia
HG03809	C	A	C	C	A	G	T	C	C	G	G	M	SAS, BEB	Bengali from Bangladesh
HG03803	C	A	C	C	A	G	T	C	C	G	G	M	SAS, BEB	Bengali from Bangladesh
HG03917	C	A	C	C	A	G	T	C	C	G	G	M	SAS, BEB	Bengali from Bangladesh
HG04146	C	A	C	C	A	G	T	C	C	G	G	M	SAS, BEB	Bengali from Bangladesh
HG03607	C	A	C	C	A	G	T	C	C	G	G	F	SAS, BEB	Bengali from Bangladesh
HG03817	C	A	C	C	A	G	T	C	C	G	G	F	SAS, BEB	Bengali from Bangladesh
HG04177	C	A	C	C	A	G	T	C	C	G	G	F	SAS, BEB	Bengali from Bangladesh
HG03940	C	A	C	C	A	G	T	C	C	G	G	F	SAS, BEB	Bengali from Bangladesh
HG04188	C	A	C	C	A	G	T	C	C	G	G	M	SAS, BEB	Bengali from Bangladesh
HG04194	C	A	C	C	A	G	T	C	C	G	G	M	SAS, BEB	Bengali from Bangladesh
HG04144	C	A	C	C	A	G	T	C	C	G	G	F	SAS, BEB	Bengali from Bangladesh
HG04153	C	A	C	C	A	G	T	C	C	G	G	F	SAS, BEB	Bengali from Bangladesh
NA20856	C	A	C	C	A	G	T	C	C	G	G	F	SAS, GIH	Gujarati Indian from Houston, Texas
NA20882	C	A	C	C	A	G	T	C	C	G	G	F	SAS, GIH	Gujarati Indian from Houston, Texas
NA20904	C	A	C	C	A	G	T	C	C	G	G	M	SAS, GIH	Gujarati Indian from Houston, Texas
NA21098	C	A	C	C	A	G	T	C	C	G	G	M	SAS, GIH	Gujarati Indian from Houston, Texas
NA21111	C	A	C	C	A	G	T	C	C	G	G	M	SAS, GIH	Gujarati Indian from Houston, Texas
NA20845	C	A	C	C	A	G	T	C	C	G	G	M	SAS, GIH	Gujarati Indian from Houston, Texas
NA20866	C	A	C	C	A	G	T	C	C	G	G	M	SAS, GIH	Gujarati Indian from Houston, Texas
NA20872	C	A	C	C	A	G	T	C	C	G	G	F	SAS, GIH	Gujarati Indian from Houston, Texas
NA20881	C	A	C	C	A	G	T	C	C	G	G	F	SAS, GIH	Gujarati Indian from Houston, Texas
NA20886	C	A	C	C	A	G	T	C	C	G	G	F	SAS, GIH	Gujarati Indian from Houston, Texas
NA21114	C	A	C	C	A	G	T	C	C	G	G	M	SAS, GIH	Gujarati Indian from Houston, Texas
HG03968	C	A	C	C	A	G	T	C	C	G	G	F	SAS, ITU	Indian Telugu from the UK
HG04070	C	A	C	C	A	G	T	C	C	G	G	F	SAS, ITU	Indian Telugu from the UK
HG04202	C	A	C	C	A	G	T	C	C	G	G	F	SAS, ITU	Indian Telugu from the UK
HG03872	C	A	C	C	A	G	T	C	C	G	G	M	SAS, ITU	Indian Telugu from the UK
HG04212	C	A	C	C	A	G	T	C	C	G	G	F	SAS, ITU	Indian Telugu from the UK
HG04020	C	A	C	C	A	G	T	C	C	G	G	M	SAS, ITU	Indian Telugu from the UK
HG04001	C	A	C	C	A	G	T	C	C	G	G	F	SAS, ITU	Indian Telugu from the UK
HG03742	C	A	C	C	A	G	T	C	C	G	G	M	SAS, ITU	Indian Telugu from the UK
HG03775	C	A	C	C	A	G	T	C	C	G	G	M	SAS, ITU	Indian Telugu from the UK
HG03867	C	A	C	C	A	G	T	C	C	G	G	M	SAS, ITU	Indian Telugu from the UK
HG03968	C	A	C	C	A	G	T	C	C	G	G	F	SAS, ITU	Indian Telugu from the UK
HG04070	C	A	C	C	A	G	T	C	C	G	G	F	SAS, ITU	Indian Telugu from the UK
HG04202	C	A	C	C	A	G	T	C	C	G	G	F	SAS, ITU	Indian Telugu from the UK
HG03976	C	A	C	C	A	G	T	C	C	G	G	M	SAS, ITU	Indian Telugu from the UK
HG04019	C	A	C	C	A	G	T	C	C	G	G	M	SAS, ITU	Indian Telugu from the UK
HG04080	C	A	C	C	A	G	T	C	C	G	G	M	SAS, ITU	Indian Telugu from the UK
HG03784	C	A	C	C	A	G	T	C	C	G	G	F	SAS, ITU	Indian Telugu from the UK
HG03874	C	A	C	C	A	G	T	C	C	G	G	F	SAS, ITU	Indian Telugu from the UK
HG03625	C	A	C	C	A	G	T	C	C	G	G	F	SAS, PJL	Punjabi from Lahore, Pakistan
HG03767	C	A	C	C	A	G	T	C	C	G	G	M	SAS, PJL	Punjabi from Lahore, Pakistan
HG01589	C	A	C	C	A	G	T	C	C	G	G	M	SAS, PJL	Punjabi from Lahore, Pakistan
HG03234	C	A	C	C	A	G	T	C	C	G	G	M	SAS, PJL	Punjabi from Lahore, Pakistan
HG03491	C	A	C	C	A	G	T	C	C	G	G	F	SAS, PJL	Punjabi from Lahore, Pakistan
HG02655	C	A	C	C	A	G	T	C	C	G	G	F	SAS, PJL	Punjabi from Lahore, Pakistan
HG03649	C	A	C	C	A	G	T	C	C	G	G	M	SAS, PJL	Punjabi from Lahore, Pakistan
HG02737	C	A	C	C	A	G	T	C	C	G	G	F	SAS, PJL	Punjabi from Lahore, Pakistan
HG02790	C	A	C	C	A	G	T	C	C	G	G	F	SAS, PJL	Punjabi from Lahore, Pakistan
HG03653	C	A	C	C	A	G	T	C	C	G	G	F	SAS, PJL	Punjabi from Lahore, Pakistan
HG02728	C	A	C	C	A	G	T	C	C	G	G	F	SAS, PJL	Punjabi from Lahore, Pakistan
HG02724	C	A	C	C	A	G	T	C	C	G	G	M	SAS, PJL	Punjabi from Lahore, Pakistan
HG02682	C	A	C	C	A	G	T	C	C	G	G	F	SAS, PJL	Punjabi from Lahore, Pakistan
HG02601	C	A	C	C	A	G	T	C	C	G	G	F	SAS, PJL	Punjabi from Lahore, Pakistan
HG02655	C	A	C	C	A	G	T	C	C	G	G	F	SAS, PJL	Punjabi from Lahore, Pakistan
HG02684	C	A	C	C	A	G	T	C	C	G	G	M	SAS, PJL	Punjabi from Lahore, Pakistan
HG02651	C	A	C	C	A	G	T	C	C	G	G	M	SAS, PJL	Punjabi from Lahore, Pakistan
HG02681	C	A	C	C	A	G	T	C	C	G	G	M	SAS, PJL	Punjabi from Lahore, Pakistan
HG03021	C	A	C	C	A	G	T	C	C	G	G	M	SAS, PJL	Punjabi from Lahore, Pakistan
HG02604	C	A	C	C	A	G	T	C	C	G	G	F	SAS, PJL	Punjabi from Lahore, Pakistan
HG02685	C	A	C	C	A	G	T	C	C	G	G	F	SAS, PJL	Punjabi from Lahore, Pakistan
HG02694	C	A	C	C	A	G	T	C	C	G	G	F	SAS, PJL	Punjabi from Lahore, Pakistan
HG02731	C	A	C	C	A	G	T	C	C	G	G	F	SAS, PJL	Punjabi from Lahore, Pakistan
HG02775	C	A	C	C	A	G	T	C	C	G	G	F	SAS, PJL	Punjabi from Lahore, Pakistan
HG03019	C	A	C	C	A	G	T	C	C	G	G	F	SAS, PJL	Punjabi from Lahore, Pakistan
HG03488	C	A	C	C	A	G	T	C	C	G	G	F	SAS, PJL	Punjabi from Lahore, Pakistan
HG03668	C	A	C	C	A	G	T	C	C	G	G	F	SAS, PJL	Punjabi from Lahore, Pakistan
HG03765	C	A	C	C	A	G	T	C	C	G	G	F	SAS, PJL	Punjabi from Lahore, Pakistan
HG03990	C	A	C	C	A	G	T	C	C	G	G	M	SAS, STU	Sri Lankan Tamil from the UK
HG03884	C	A	C	C	A	G	T	C	C	G	G	F	SAS, STU	Sri Lankan Tamil from the UK
HG03947	C	A	C	C	A	G	T	C	C	G	G	F	SAS, STU	Sri Lankan Tamil from the UK
HG03680	C	A	C	C	A	G	T	C	C	G	G	M	SAS, STU	Sri Lankan Tamil from the UK
HG03899	C	A	C	C	A	G	T	C	C	G	G	M	SAS, STU	Sri Lankan Tamil from the UK
HG04100	C	A	C	C	A	G	T	C	C	G	G	M	SAS, STU	Sri Lankan Tamil from the UK
HG03642	C	A	C	C	A	G	T	C	C	G	G	F	SAS, STU	Sri Lankan Tamil from the UK
HG03857	C	A	C	C	A	G	T	C	C	G	G	F	SAS, STU	Sri Lankan Tamil from the UK
HG04035	C	A	C	C	A	G	T	C	C	G	G	F	SAS, STU	Sri Lankan Tamil from the UK
HG03738	C	A	C	C	A	G	T	C	C	G	G	M	SAS, STU	Sri Lankan Tamil from the UK
HG03990	C	A	C	C	A	G	T	C	C	G	G	M	SAS, STU	Sri Lankan Tamil from the UK
HG03884	C	A	C	C	A	G	T	C	C	G	G	F	SAS, STU	Sri Lankan Tamil from the UK
HG03646	C	A	C	C	A	G	T	C	C	G	G	M	SAS, STU	Sri Lankan Tamil from the UK
HG03685	C	A	C	C	A	G	T	C	C	G	G	M	SAS, STU	Sri Lankan Tamil from the UK
HG03687	C	A	C	C	A	G	T	C	C	G	G	M	SAS, STU	Sri Lankan Tamil from the UK
HG03740	C	A	C	C	A	G	T	C	C	G	G	M	SAS, STU	Sri Lankan Tamil from the UK
HG03953	C	A	C	C	A	G	T	C	C	G	G	M	SAS, STU	Sri Lankan Tamil from the UK
HG03986	C	A	C	C	A	G	T	C	C	G	G	F	SAS, STU	Sri Lankan Tamil from the UK
HG04106	C	A	C	C	A	G	T	C	C	G	G	F	SAS, STU	Sri Lankan Tamil from the UK
